# Supplementary material for: Defluorination of HFCs by a magnesium reagent
Source: Dalton Trans. 2024 Mar 28;53(15):6524–8. doi: 10.1039/d4dt00636d (PMC11019403; doi:10.1039/d4dt00636d)
Supplement: DT-053-D4DT00636D-s001 [file DT-053-D4DT00636D-s001.xyz]

1_DMAP.log

Mg       -0.002695   -1.228231    1.108162
N        1.141065   -2.531781   -0.070524
N       -1.475477   -2.691810    1.236300
C        1.936992   -4.680680   -0.938435
C        0.966616   -3.839966   -0.131443
C       -0.104366   -4.527916    0.482126
C       -1.294473   -3.980135    1.007898
C       -2.431369   -4.947189    1.272874
C        2.123278   -1.917307   -0.894967
C        3.427610   -1.683344   -0.432942
C        4.337328   -1.047968   -1.280681
C        3.983559   -0.610271   -2.553432
C        2.673755   -0.829097   -2.980292
C        1.738863   -1.476240   -2.175757
C        3.854338   -2.079145    0.957423
C        4.967477    0.127499   -3.425359
C        0.326741   -1.691986   -2.650981
C       -2.777202   -2.194177    1.520048
C       -3.153056   -1.909199    2.841353
C       -4.395086   -1.320692    3.078590
C       -5.269055   -1.005387    2.039981
C       -4.876198   -1.307692    0.737583
C       -3.640916   -1.887239    0.455265
C       -2.216000   -2.216785    3.980010
C       -6.583886   -0.318358    2.309899
C       -3.217663   -2.127328   -0.969626
H        2.969261   -4.494916   -0.627236
H        1.875729   -4.410997   -1.997924
H        1.721602   -5.745313   -0.838940
H       -0.091127   -5.606233    0.376343
H       -2.094636   -5.983228    1.212715
H       -3.229345   -4.800803    0.537482
H       -2.874397   -4.769307    2.257031
H        5.353334   -0.882672   -0.925679
H        2.370201   -0.488857   -3.968545
H        3.366287   -2.997248    1.292818
H        3.592801   -1.294109    1.676524
H        4.937773   -2.222708    1.003744
H        5.999669   -0.113758   -3.156071
H        4.827020   -0.116628   -4.482449
H        4.844560    1.212434   -3.322517
H        0.197598   -1.337379   -3.676743
H        0.036627   -2.746815   -2.608566
H       -0.379624   -1.147373   -2.013258
H       -4.684401   -1.099799    4.104287
H       -5.542948   -1.071969   -0.089071
H       -2.708651   -2.065460    4.944095
H       -1.851535   -3.248662    3.936772
H       -1.331143   -1.572362    3.942751
H       -6.471972    0.771518    2.264547
H       -6.969849   -0.566339    3.302885
H       -7.340695   -0.600609    1.572057
H       -4.075548   -2.069767   -1.643501
H       -2.730424   -3.096893   -1.104639
H       -2.502073   -1.358540   -1.284489
Mg       -0.325669    1.547245    0.493211
N       -1.407093    2.697900   -0.840094
N        0.877998    3.197716    0.891634
C       -2.219502    4.680756   -2.030823
C       -1.297329    4.003876   -1.036280
C       -0.341807    4.821828   -0.402973
C        0.721581    4.428769    0.429834
C        1.761958    5.481157    0.756414
C       -2.276740    1.940504   -1.673878
C       -3.584000    1.645522   -1.261050
C       -4.398648    0.891892   -2.105964
C       -3.937984    0.388055   -3.319774
C       -2.618901    0.655530   -3.685002
C       -1.778102    1.424020   -2.882703
C       -4.083673    2.111934    0.080334
C       -4.819189   -0.472907   -4.188605
C       -0.352188    1.694886   -3.288221
C        2.040883    2.846444    1.626118
C        2.066329    2.970159    3.023337
C        3.187900    2.513906    3.720281
C        4.258809    1.904062    3.070818
C        4.204210    1.782297    1.681751
C        3.119087    2.251635    0.945961
C        0.877462    3.535900    3.754557
C        5.432417    1.350209    3.838554
C        3.075559    2.095748   -0.550360
H       -3.265972    4.463615   -1.796893
H       -2.038927    4.298245   -3.040553
H       -2.074650    5.761686   -2.036810
H       -0.372842    5.872353   -0.665254
H        1.468279    6.462577    0.382165
H        2.719808    5.207718    0.300723
H        1.936011    5.550257    1.833756
H       -5.420771    0.682848   -1.796956
H       -2.233161    0.255907   -4.620968
H       -3.916378    3.183155    0.230365
H       -3.559195    1.582598    0.885832
H       -5.151254    1.905005    0.192365
H       -5.878257   -0.303008   -3.975501
H       -4.651018   -0.274168   -5.251236
H       -4.615141   -1.537089   -4.019856
H       -0.128759    1.240039   -4.256928
H       -0.143477    2.767763   -3.356481
H        0.352096    1.284820   -2.553868
H        3.210114    2.619441    4.803867
H        5.026403    1.302836    1.153735
H        0.632797    4.549669    3.422249
H       -0.013421    2.924787    3.567222
H        1.055097    3.563157    4.832699
H        5.450212    0.255023    3.779316
H        5.386283    1.630400    4.895611
H        6.383689    1.713594    3.437382
H        4.060191    1.834623   -0.943246
H        2.727863    3.007765   -1.044080
H        2.389646    1.287607   -0.837485
C        1.344689   -2.868923    3.345996
C        1.755648   -0.634243    3.595303
C        2.215196   -3.199972    4.364077
H        0.818434   -3.645893    2.796016
C        2.643661   -0.854283    4.629005
H        1.562348    0.376159    3.243550
H        2.352606   -4.244052    4.612752
H        3.128841    0.000466    5.080318
N        1.106406   -1.610335    2.950820
C        2.908204   -2.175536    5.048368
N        3.787773   -2.447274    6.054515
C        4.467873   -1.360653    6.732187
H        3.757077   -0.683535    7.221654
H        5.124464   -1.771462    7.498717
H        5.081931   -0.774214    6.038192
C        4.035394   -3.819459    6.450943
H        4.763570   -3.832410    7.261512
H        3.121165   -4.307661    6.810118
H        4.442358   -4.411020    5.621823

1.log

Mg        0.064736   -1.406745    0.023650
N        1.505150   -2.757906   -0.513068
N       -1.228436   -2.904636    0.541086
C        2.557870   -4.940012   -0.878779
C        1.388864   -4.077746   -0.449161
C        0.236147   -4.748366    0.000752
C       -0.978435   -4.204862    0.459153
C       -2.053541   -5.187429    0.875455
C        2.716037   -2.178854   -0.989475
C        3.733018   -1.843326   -0.084843
C        4.895472   -1.249092   -0.572575
C        5.054628   -0.937254   -1.919853
C        4.013146   -1.247619   -2.794503
C        2.844736   -1.864920   -2.352790
C        3.554330   -2.081453    1.391155
C        6.298683   -0.243294   -2.413469
C        1.726015   -2.184215   -3.310110
C       -2.491489   -2.458089    1.025230
C       -2.648661   -2.176252    2.392466
C       -3.872331   -1.684883    2.842930
C       -4.941570   -1.470509    1.973330
C       -4.755052   -1.749360    0.622208
C       -3.539390   -2.215963    0.125744
C       -1.502156   -2.393988    3.345448
C       -6.247294   -0.907861    2.474779
C       -3.341339   -2.412002   -1.354079
H        3.439424   -4.719922   -0.268666
H        2.834411   -4.724728   -1.915456
H        2.325052   -6.001510   -0.789785
H        0.291333   -5.829916   -0.006790
H       -1.712897   -6.218311    0.774860
H       -2.951892   -5.051806    0.265210
H       -2.352692   -5.013824    1.913643
H        5.690282   -1.004716    0.128349
H        4.113478   -1.004318   -3.850495
H        3.236509   -3.105313    1.611136
H        2.786348   -1.409399    1.794259
H        4.481773   -1.881346    1.933427
H        7.120523   -0.344039   -1.698965
H        6.632400   -0.650003   -3.372797
H        6.119511    0.828701   -2.560729
H        1.989282   -1.896521   -4.330958
H        1.479077   -3.251108   -3.307423
H        0.808400   -1.650731   -3.033122
H       -3.994292   -1.465968    3.901957
H       -5.572597   -1.579906   -0.074686
H       -1.151335   -3.431275    3.331356
H       -0.641824   -1.769987    3.073954
H       -1.790783   -2.144544    4.369496
H       -6.190162    0.182232    2.582901
H       -6.511991   -1.316725    3.454356
H       -7.066480   -1.126319    1.783847
H       -4.290915   -2.328541   -1.888546
H       -2.893647   -3.382397   -1.588967
H       -2.672261   -1.638890   -1.752734
Mg       -0.064737    1.406754    0.023302
N       -1.505219    2.757764   -0.513607
N        1.228484    2.904791    0.540200
C       -2.557989    4.939765   -0.879795
C       -1.388931    4.077621   -0.450073
C       -0.236165    4.748369   -0.000476
C        0.978473    4.204994    0.457932
C        2.053630    5.187679    0.873822
C       -2.716154    2.178574   -0.989725
C       -3.733041    1.843297   -0.084895
C       -4.895539    1.248913   -0.572340
C       -5.054828    0.936690   -1.919512
C       -4.013439    1.246815   -2.794357
C       -2.844990    1.864252   -2.352938
C       -3.554206    2.081841    1.391018
C       -6.298928    0.242580   -2.412806
C       -1.726365    2.183280   -3.310461
C        2.491597    2.458381    1.024311
C        2.648947    2.176941    2.391608
C        3.872676    1.685700    2.842055
C        4.941799    1.471069    1.972377
C        4.755104    1.749523    0.621198
C        3.539378    2.215986    0.124758
C        1.502568    2.394956    3.344680
C        6.247587    0.908560    2.473815
C        3.341131    2.411589   -1.355096
H       -3.439473    4.719837   -0.269524
H       -2.834645    4.724197   -1.916383
H       -2.325166    6.001288   -0.791117
H       -0.291355    5.829917   -0.008311
H        1.712973    6.218532    0.772981
H        2.951903    5.051885    0.263501
H        2.352914    5.014366    1.912021
H       -5.690274    1.004727    0.128735
H       -4.113876    1.003212   -3.850270
H       -3.236345    3.105758    1.610676
H       -2.786199    1.409886    1.794240
H       -4.481601    1.881906    1.933436
H       -7.120661    0.343419   -1.698191
H       -6.632817    0.649099   -3.372155
H       -6.119729   -0.829432   -2.559899
H       -1.989744    1.895322   -4.331205
H       -1.479411    3.250170   -3.308078
H       -0.808730    1.649854   -3.033429
H        3.994776    1.467095    3.901129
H        5.572556    1.579861   -0.075755
H        1.151769    3.432247    3.330358
H        0.642188    1.770902    3.073462
H        1.791323    2.145778    4.368756
H        6.190494   -0.181512    2.582172
H        6.512371    1.317637    3.453279
H        7.066699    1.126892    1.782756
H        4.290638    2.327992   -1.889664
H        2.893388    3.381907   -1.590209
H        2.672015    1.638347   -1.753438

2.log

Mg        1.998609    8.288993    5.883938
N        0.160965    8.462059    6.806864
C       -2.270404    8.312266    7.054194
H       -2.189495    7.735105    7.979600
H       -3.137817    7.964328    6.491785
H       -2.442915    9.353664    7.346624
Mg        4.245126    9.985403    7.143654
N        1.062223    8.334280    3.998050
C       -1.001256    8.215853    6.230684
N        2.238775    6.126754    5.831588
C       -1.159859    7.915917    4.860656
H       -2.173863    7.700363    4.545421
N        2.904502    2.023025    5.340629
C       -0.224273    8.098175    3.816483
N        6.132971    9.619759    6.396716
C       -0.779963    8.050968    2.405281
H       -0.184327    7.386858    1.772104
H       -0.735741    9.043982    1.946644
H       -1.817647    7.714552    2.398419
N        4.645517   12.054999    7.150281
C        0.204209    8.948195    8.139554
C        0.337313    8.061093    9.217393
C        0.438733    8.582383   10.508903
H        0.528835    7.892842   11.347128
C        0.459714    9.955222   10.747800
C        0.347699   10.816012    9.655421
H        0.368079   11.892510    9.815270
C        0.212040   10.337563    8.353212
C        0.420780    6.578521    8.966403
H        1.318726    6.347108    8.383125
C        0.101279   11.282645    7.187120
H       -0.695281   10.985568    6.498477
C        1.839035    8.766755    2.886442
C        1.853734   10.138632    2.570443
C        2.647628   10.579393    1.514581
H        2.661681   11.641576    1.277935
C        3.419771    9.700427    0.755512
C        3.383172    8.348385    1.083632
H        3.974175    7.643430    0.501043
C        2.617710    7.864178    2.146501
C        1.029429   11.108225    3.374755
H       -0.033716   10.844719    3.368792
C        2.640608    6.394651    2.478719
H        1.639029    6.006697    2.684094
C        1.271183    5.312304    5.390338
H        0.324270    5.789270    5.148028
C        1.430750    3.951226    5.226563
H        0.595570    3.368856    4.860185
C        2.678854    3.357392    5.520872
C        3.681447    4.220753    6.008895
H        4.670146    3.864471    6.265481
C        3.412906    5.567932    6.149198
H        4.165663    6.250943    6.527458
C        1.856144    1.176280    4.808005
H        0.972275    1.175458    5.456947
H        2.221912    0.151834    4.741322
H        1.548389    1.493712    3.803509
C        4.219482    1.473272    5.605217
H        4.989435    1.954083    4.988858
H        4.216263    0.408451    5.373104
H        4.498967    1.588513    6.659508
C        6.048758   14.064765    7.203501
H        5.624531   14.565988    6.327546
H        7.104608   14.329697    7.273975
H        5.521602   14.460470    8.076559
C        5.862759   12.563077    7.090392
C        7.038030   11.803812    6.886517
H        7.963772   12.366840    6.893629
C        7.142282   10.470247    6.436876
C        8.498126   10.034342    5.917400
H        8.803195    9.078776    6.353124
H        9.264176   10.782178    6.126413
H        8.447916    9.884468    4.833507
C        3.533669   12.941757    7.089312
C        3.063329   13.342895    5.824412
C        1.947482   14.172838    5.751525
H        1.582919   14.475360    4.771713
C        1.289541   14.626142    6.894672
C        1.777724   14.220899    8.133381
H        1.282820   14.567079    9.039391
C        2.880918   13.373089    8.253838
C        3.756066   12.867723    4.575099
H        3.694619   11.777863    4.510479
C        3.347816   12.939509    9.619270
H        4.436636   12.983340    9.711072
C        6.283176    8.368842    5.743320
C        6.657820    7.227811    6.467403
C        6.731901    6.002892    5.801276
H        7.035280    5.119176    6.360938
C        6.398287    5.877436    4.453956
C        6.008688    7.024613    3.762176
H        5.737025    6.951803    2.710651
C        5.951909    8.272602    4.380685
C        6.920420    7.327362    7.946950
H        6.005233    7.624028    8.470874
C        5.518414    9.496111    3.618591
H        4.501199    9.786313    3.904804
H        5.517973    9.305546    2.544455
H        6.163679   10.354400    3.827346
H        7.259234    6.369623    8.351372
H        7.675188    8.085606    8.179634
C        6.402215    4.536070    3.765814
H        5.375909    4.176976    3.618060
H        6.875506    4.590368    2.780604
H        6.937969    3.785821    4.356056
H        3.291507   13.298167    3.684070
H        4.818277   13.134956    4.569719
H        3.051577   11.904974    9.823969
H        2.908863   13.571921   10.396324
C        0.057163   15.488083    6.787642
H       -0.839064   14.872506    6.645452
H       -0.093665   16.084509    7.692076
H        0.120432   16.172487    5.936508
H        1.131053   12.124054    2.983858
H        1.360650   11.098978    4.416741
H        3.072778    5.819302    1.654916
H        3.246054    6.204712    3.371671
C        4.305203   10.208446   -0.354024
H        3.852719   11.061691   -0.867862
H        5.273342   10.540453    0.039519
H        4.501761    9.430218   -1.097126
H       -0.086649   12.301615    7.528190
H        1.033034   11.290973    6.610486
H        0.462292    6.022207    9.906819
H       -0.432869    6.211928    8.386979
C        0.651826   10.507568   12.137375
H        0.507854    9.733829   12.898216
H        1.666139   10.909401   12.254444
H       -0.049281   11.321114   12.347748
C        3.726458    9.135554   10.055193
C        3.812157    9.086151   11.432456
C        4.865576    9.754956   12.089544
C        5.794040   10.425432   11.261460
C        5.608296   10.424362    9.893880
N        4.590132    9.805036    9.282339
H        2.929181    8.623831    9.527326
H        3.049778    8.542757   11.974439
H        6.643956   10.954904   11.671618
H        6.300307   10.953628    9.242742
N        4.978752    9.756066   13.450078
C        6.063045   10.476396   14.086600
H        6.029309   11.548230   13.853811
H        5.982715   10.363365   15.167563
H        7.040689   10.085809   13.779519
C        3.975538    9.089753   14.256909
H        3.942821    8.013013   14.050495
H        4.217337    9.222555   15.311251
H        2.975583    9.505947   14.081992
F        3.359284    8.225535    7.316843
F        2.889733   10.029662    5.727662

dmap.log

C       -3.575389    1.216623    0.743949
C       -2.197213    1.362470    0.772310
C       -1.588964    2.330182   -0.052372
C       -2.461766    3.098996   -0.848352
C       -3.825343    2.857412   -0.787439
N       -4.404957    1.936689   -0.014225
H       -4.043260    0.467905    1.379461
H       -1.615792    0.728649    1.429763
H       -2.095485    3.875779   -1.507488
H       -4.497593    3.450143   -1.403950
N       -0.229483    2.512478   -0.078914
C        0.332552    3.604127   -0.846573
H       -0.021414    4.583818   -0.496804
H        1.418852    3.583250   -0.757071
H        0.086251    3.508394   -1.910145
C        0.609628    1.784706    0.850122
H        0.512186    0.702508    0.707508
H        1.652668    2.047509    0.672608
H        0.370679    2.018108    1.896965

int1.log

Mg        0.189453   -1.461174    0.013660
N        1.327641   -2.590844   -1.252439
N       -1.326169   -2.812589    0.043949
C        2.094839   -4.697727   -2.242613
C        1.110961   -3.891314   -1.418511
C       -0.006305   -4.588074   -0.918770
C       -1.199706   -4.057510   -0.373410
C       -2.404115   -4.973932   -0.350842
C        2.353210   -1.959353   -2.014144
C        3.644731   -1.778679   -1.497323
C        4.600802   -1.137201   -2.288498
C        4.305492   -0.651878   -3.559693
C        3.007998   -0.825167   -4.042143
C        2.027403   -1.468540   -3.292035
C        4.014192   -2.253295   -0.115459
C        5.339882    0.085032   -4.371848
C        0.631468   -1.643356   -3.830569
C       -2.603857   -2.290396    0.406576
C       -3.051382   -2.357225    1.734175
C       -4.243341   -1.717970    2.068032
C       -4.990138   -1.010756    1.125397
C       -4.529540   -0.973506   -0.188607
C       -3.340941   -1.598731   -0.564562
C       -2.236333   -3.071526    2.779744
C       -6.223661   -0.248136    1.535456
C       -2.832030   -1.491917   -1.976750
H        3.117055   -4.555637   -1.879949
H        2.082344   -4.360824   -3.284210
H        1.854317   -5.760992   -2.219770
H       -0.031882   -5.646723   -1.146643
H       -2.124764   -6.005093   -0.570178
H       -3.123037   -4.641766   -1.107778
H       -2.921355   -4.937302    0.610612
H        5.607461   -1.013056   -1.893294
H        2.751633   -0.447778   -5.029915
H        3.532871   -3.202682    0.132892
H        3.699302   -1.526280    0.641724
H        5.096707   -2.378882   -0.026158
H        5.244880    1.168175   -4.232841
H        6.354515   -0.197078   -4.077531
H        5.227329   -0.118198   -5.440675
H        0.545009   -1.224008   -4.835809
H        0.340043   -2.698233   -3.872582
H       -0.102126   -1.143348   -3.190215
H       -4.579398   -1.743457    3.101772
H       -5.090039   -0.424359   -0.941979
H       -2.689504   -2.959808    3.767246
H       -2.142433   -4.142292    2.565368
H       -1.224117   -2.660225    2.824575
H       -5.945296    0.711600    1.985864
H       -6.810419   -0.799281    2.276235
H       -6.867235   -0.038273    0.676476
H       -3.607374   -1.111558   -2.642826
H       -2.472573   -2.451327   -2.361494
H       -1.994221   -0.786649   -2.029708
Mg       -0.996154    1.988226   -0.041597
N       -1.787693    2.927701   -1.701067
N        0.614061    3.294436   -0.015706
C       -2.282758    4.878562   -3.106536
C       -1.489959    4.183703   -2.015567
C       -0.440870    4.927303   -1.444886
C        0.611926    4.465641   -0.627959
C        1.830191    5.361960   -0.528408
C       -2.660839    2.212433   -2.567456
C       -4.025322    2.080653   -2.271720
C       -4.840421    1.378227   -3.161551
C       -4.336249    0.790941   -4.320102
C       -2.970866    0.913958   -4.577769
C       -2.123065    1.609065   -3.718652
C       -4.602708    2.696757   -1.024775
C       -5.228996   -0.002431   -5.240574
C       -0.648272    1.720791   -4.005539
C        1.797011    2.839666    0.627594
C        2.035032    3.124391    1.980759
C        3.178641    2.593501    2.586359
C        4.074894    1.785551    1.891180
C        3.816306    1.520983    0.544673
C        2.696029    2.037865   -0.101446
C        1.096669    4.013730    2.752981
C        5.271818    1.171979    2.571952
C        2.445815    1.751420   -1.556901
H       -3.357881    4.770504   -2.937559
H       -2.071055    4.428076   -4.081628
H       -2.036586    5.939721   -3.157159
H       -0.339150    5.942931   -1.807109
H        1.641562    6.338124   -0.976349
H        2.671271    4.898119   -1.055265
H        2.145684    5.502161    0.508103
H       -5.902959    1.292044   -2.941001
H       -2.552964    0.452233   -5.470271
H       -4.307525    3.745190   -0.918223
H       -4.247282    2.175174   -0.130715
H       -5.694580    2.643132   -1.032928
H       -4.901949    0.078235   -6.281213
H       -5.218420   -1.066341   -4.975657
H       -6.266219    0.339343   -5.183377
H       -0.382672    1.168885   -4.910647
H       -0.334111    2.762097   -4.135673
H       -0.060238    1.323619   -3.172261
H        3.365891    2.820541    3.634695
H        4.503393    0.896302   -0.023415
H        0.055752    3.795518    2.507450
H        1.229218    3.882774    3.829426
H        1.271984    5.070567    2.519301
H        5.125553    0.093810    2.714102
H        5.445515    1.620134    3.555152
H        6.181573    1.302236    1.977793
H        3.296786    1.238263   -2.006468
H        2.247345    2.668224   -2.121114
H        1.566179    1.111792   -1.672491
C        1.565555   -2.821659    2.239143
C        1.740826   -0.551324    2.502766
C        2.309298   -3.069477    3.371953
H        1.177785   -3.646356    1.643539
C        2.494314   -0.690474    3.647088
H        1.491680    0.439289    2.136698
H        2.492159   -4.095420    3.662027
H        2.823779    0.207868    4.149898
N        1.278959   -1.589251    1.791920
C        2.814011   -1.980609    4.122045
N        3.570169   -2.164221    5.238217
C        4.049878   -1.013880    5.982358
H        3.221668   -0.417933    6.384561
H        4.658858   -1.357408    6.817952
H        4.672364   -0.366416    5.353943
C        3.842081   -3.505159    5.719340
H        4.454850   -3.445491    6.618206
H        2.918146   -4.038699    5.973759
H        4.391740   -4.093643    4.975168
C       -2.307929    1.628260    1.643993
H       -2.800347    2.548221    1.981429
H       -3.091529    0.952657    1.276449
C       -1.742028    0.969694    2.831064
F       -0.218286    0.287398   -0.473252
F       -1.100640   -0.200306    2.523388
F       -2.626140    0.612146    3.811433
F       -0.809053    1.717582    3.483065

int2.log

Mg        0.409585   -1.262655   -0.329365
N        1.771485   -2.558596   -1.268890
N       -1.036571   -2.712391   -0.328913
C        2.661801   -4.731056   -1.979596
C        1.582836   -3.865802   -1.355291
C        0.418484   -4.541842   -0.927239
C       -0.828157   -3.996348   -0.551718
C       -1.989814   -4.962455   -0.437211
C        2.902195   -1.994381   -1.928915
C        4.104621   -1.758419   -1.243979
C        5.177600   -1.193188   -1.937392
C        5.085883   -0.837780   -3.279846
C        3.876910   -1.069831   -3.935207
C        2.784751   -1.641091   -3.286771
C        4.263425   -2.106903    0.213083
C        6.240852   -0.182864   -3.994362
C        1.491279   -1.876074   -4.021615
C       -2.352703   -2.226127   -0.100109
C       -2.842897   -2.082935    1.207016
C       -4.102588   -1.516059    1.391254
C       -4.874804   -1.070633    0.318833
C       -4.360932   -1.218341   -0.967220
C       -3.107888   -1.784316   -1.196384
C       -2.007027   -2.497081    2.388936
C       -6.215500   -0.421496    0.553129
C       -2.558952   -1.913284   -2.594115
H        3.633292   -4.544574   -1.512583
H        2.774239   -4.490918   -3.041668
H        2.422017   -5.791082   -1.888983
H        0.436563   -5.618358   -1.046711
H       -1.664729   -5.995899   -0.562801
H       -2.739676   -4.737471   -1.202652
H       -2.490199   -4.860561    0.530153
H        6.113901   -1.028825   -1.406602
H        3.780703   -0.800199   -4.985067
H        3.822642   -3.078969    0.450066
H        3.765691   -1.366928    0.848677
H        5.320866   -2.129771    0.491158
H        7.194244   -0.420105   -3.513867
H        6.298129   -0.504112   -5.038506
H        6.133981    0.908253   -3.994092
H        1.581367   -1.580822   -5.070288
H        1.188626   -2.928203   -3.987468
H        0.691403   -1.293114   -3.555846
H       -4.487096   -1.413161    2.404748
H       -4.939361   -0.870251   -1.817339
H       -2.593527   -2.469544    3.310865
H       -1.595350   -3.504335    2.268779
H       -1.156349   -1.818930    2.507738
H       -6.812049   -0.399687   -0.363121
H       -6.095959    0.615370    0.889124
H       -6.787922   -0.951295    1.320961
H       -3.251269   -1.484601   -3.322537
H       -2.375683   -2.959994   -2.861968
H       -1.597705   -1.396030   -2.685470
Mg       -0.484462    1.558007   -0.956478
N       -1.820298    2.773902   -1.859360
N        0.814104    3.054552   -0.533116
C       -2.539575    4.827545   -2.993179
C       -1.530422    4.033049   -2.188016
C       -0.344174    4.706477   -1.847726
C        0.737612    4.264251   -1.060127
C        1.865775    5.245513   -0.823720
C       -3.090416    2.256517   -2.251374
C       -4.199367    2.427948   -1.408695
C       -5.444121    1.975728   -1.839452
C       -5.606418    1.322104   -3.060292
C       -4.477725    1.113467   -3.850854
C       -3.215166    1.564745   -3.464685
C       -4.034997    3.090892   -0.066179
C       -6.955283    0.791818   -3.475521
C       -2.006774    1.335362   -4.335156
C        1.903754    2.698024    0.308099
C        1.836013    2.967754    1.684028
C        2.875771    2.528564    2.504327
C        3.949079    1.795067    2.000033
C        3.988695    1.539554    0.629386
C        2.988132    1.988312   -0.233151
C        0.636225    3.673991    2.259055
C        5.007187    1.234802    2.915329
C        3.067301    1.729426   -1.714736
H       -3.479151    4.930918   -2.442014
H       -2.781276    4.311998   -3.927395
H       -2.161813    5.822786   -3.227547
H       -0.263325    5.720195   -2.219407
H        1.694787    6.184919   -1.350028
H        2.815013    4.818049   -1.161373
H        1.979262    5.457644    0.243503
H       -6.309420    2.125887   -1.197680
H       -4.580008    0.587148   -4.797853
H       -3.655454    4.114353   -0.156150
H       -3.314948    2.543377    0.552532
H       -4.986586    3.126409    0.470520
H       -7.040981    0.721772   -4.563367
H       -7.122777   -0.213137   -3.068469
H       -7.764694    1.430458   -3.110614
H       -2.273017    0.762783   -5.227084
H       -1.557751    2.281336   -4.657648
H       -1.227511    0.782803   -3.798306
H        2.825579    2.738716    3.571238
H        4.819341    0.974555    0.211165
H       -0.277401    3.102515    2.060051
H        0.733621    3.793662    3.340376
H        0.488314    4.664361    1.816537
H        4.787432    0.186394    3.153919
H        5.055706    1.788334    3.857925
H        5.997606    1.265587    2.452039
H        4.028854    1.287691   -1.979623
H        2.937028    2.654707   -2.285834
H        2.286463    1.036166   -2.045478
C        1.558807   -2.765756    2.053642
C        1.507717   -0.517416    2.465757
C        2.098811   -3.038117    3.292883
H        1.342604   -3.573364    1.357932
C        2.059107   -0.678076    3.720025
H        1.237470    0.469457    2.109062
H        2.296244   -4.067865    3.560067
H        2.221544    0.203897    4.324087
N        1.270017   -1.529052    1.623259
C        2.386101   -1.971928    4.176370
N        2.946971   -2.179327    5.401236
C        3.204181   -1.050909    6.275340
H        2.278740   -0.525635    6.541992
H        3.668499   -1.408200    7.194155
H        3.888326   -0.332436    5.807875
C        3.237373   -3.527329    5.848106
H        3.686592   -3.486837    6.840059
H        2.328281   -4.138106    5.912192
H        3.945979   -4.027948    5.177455
C       -2.217191    0.990074    2.948318
H       -3.290603    0.984961    2.816609
H       -1.568386    0.677475    2.134176
C       -1.718366    1.357138    4.110632
F        0.260765    0.035528   -1.831255
F       -0.542729    0.338425    0.500895
F       -0.431714    1.397426    4.419364
F       -2.421834    1.743734    5.163815

hfc-134a.log

C        1.010665    0.533580   -0.001006
H        1.385397    1.060923   -0.882186
H       -0.082320    0.543099    0.016056
C        1.525132    1.240673    1.247422
F        1.455692   -0.759565   -0.019310
F        1.097257    0.654352    2.365916
F        1.075263    2.504637    1.243707
F        2.857413    1.277690    1.287639

TS1.log

Mg        0.009391   -1.220739    1.019406
N        1.189608   -2.490412   -0.162162
N       -1.426854   -2.743470    1.172632
C        2.022261   -4.598956   -1.098843
C        1.023640   -3.796199   -0.286573
C       -0.067163   -4.513502    0.247372
C       -1.261357   -3.999239    0.795615
C       -2.432197   -4.960781    0.862171
C        2.183904   -1.851973   -0.954045
C        3.479080   -1.626496   -0.463469
C        4.409127   -0.994853   -1.290233
C        4.080713   -0.544486   -2.566236
C        2.778319   -0.751982   -3.019563
C        1.825793   -1.403741   -2.238834
C        3.868003   -2.034824    0.933836
C        5.086574    0.196861   -3.409684
C        0.427838   -1.633453   -2.749900
C       -2.710676   -2.297406    1.591452
C       -3.112215   -2.411864    2.932475
C       -4.326160   -1.842145    3.319869
C       -5.144589   -1.162049    2.416777
C       -4.730426   -1.080459    1.087330
C       -3.531589   -1.647171    0.655761
C       -2.252072   -3.140345    3.931189
C       -6.451093   -0.552756    2.860490
C       -3.104180   -1.548256   -0.782521
H        3.044507   -4.411605   -0.757554
H        1.983462   -4.298316   -2.150923
H        1.817382   -5.668437   -1.036254
H       -0.067865   -5.577777    0.045158
H       -2.114865   -5.986427    0.669867
H       -3.169188   -4.680916    0.101077
H       -2.945749   -4.921131    1.824781
H        5.419365   -0.837597   -0.915673
H        2.496453   -0.404377   -4.011671
H        3.434427   -2.998040    1.215604
H        3.510001   -1.298024    1.662066
H        4.955395   -2.100160    1.030981
H        5.023686    1.277433   -3.233037
H        6.109310   -0.114399   -3.178275
H        4.914595    0.030420   -4.476946
H        0.308499   -1.234135   -3.760286
H        0.171192   -2.698173   -2.767564
H       -0.306484   -1.144989   -2.097652
H       -4.630836   -1.917621    4.361769
H       -5.352146   -0.559919    0.361385
H       -2.606215   -2.967962    4.949919
H       -2.255634   -4.221699    3.751398
H       -1.214229   -2.808458    3.866913
H       -6.402432   -0.221264    3.901693
H       -7.271224   -1.275705    2.783543
H       -6.715943    0.310153    2.242438
H       -3.941793   -1.267291   -1.421807
H       -2.678634   -2.488095   -1.145402
H       -2.328642   -0.778502   -0.903794
Mg       -0.322632    1.649403    0.388394
N       -1.474849    2.845399   -0.845202
N        0.878507    3.281198    0.837494
C       -2.217532    4.855336   -2.042431
C       -1.297856    4.143054   -1.069580
C       -0.279109    4.920977   -0.492376
C        0.774679    4.502846    0.341839
C        1.867403    5.515163    0.619771
C       -2.433591    2.148651   -1.635119
C       -3.751095    1.985592   -1.181555
C       -4.662173    1.309178   -1.991059
C       -4.289847    0.753426   -3.214078
C       -2.963803    0.889716   -3.621223
C       -2.026974    1.581412   -2.854419
C       -4.160739    2.513317    0.167244
C       -5.279607   -0.027147   -4.041267
C       -0.602166    1.734105   -3.320714
C        1.996371    2.921406    1.638491
C        1.977417    3.143923    3.023874
C        3.033054    2.654600    3.796697
C        4.087529    1.939610    3.232679
C        4.091343    1.749978    1.850200
C        3.069238    2.238253    1.039709
C        0.836371    3.895182    3.656442
C        5.182117    1.350604    4.085711
C        3.097789    2.031573   -0.450526
H       -3.265350    4.717352   -1.759986
H       -2.108311    4.438495   -3.048708
H       -2.001238    5.923323   -2.082830
H       -0.257475    5.961936   -0.790502
H        1.613610    6.496328    0.217017
H        2.801982    5.180727    0.156407
H        2.066221    5.612745    1.689562
H       -5.689984    1.201504   -1.648732
H       -2.648979    0.451407   -4.566107
H       -3.894871    3.567119    0.296145
H       -3.650966    1.951669    0.957587
H       -5.237493    2.404708    0.321458
H       -5.029806    0.011261   -5.105213
H       -5.290159   -1.082887   -3.744967
H       -6.295699    0.358033   -3.916818
H       -0.450165    1.235385   -4.281345
H       -0.323626    2.787470   -3.433505
H        0.100377    1.299131   -2.598912
H        3.017549    2.826460    4.871668
H        4.910931    1.203997    1.386645
H       -0.123317    3.518931    3.292747
H        0.854803    3.798809    4.743899
H        0.870388    4.962727    3.411215
H        5.084489    0.259136    4.137864
H        5.145985    1.741475    5.107363
H        6.173173    1.570674    3.677065
H        4.092199    1.727539   -0.781929
H        2.807933    2.938352   -0.989513
H        2.401112    1.236925   -0.750778
C        1.371498   -2.759818    3.259200
C        1.549142   -0.504937    3.598333
C        2.128633   -3.045361    4.376401
H        0.980271   -3.563087    2.637758
C        2.312185   -0.679706    4.733896
H        1.304534    0.495483    3.252624
H        2.317223   -4.080786    4.627268
H        2.648507    0.200618    5.263988
N        1.074633   -1.515047    2.860519
C        2.634332   -1.984471    5.162501
N        3.395127   -2.208085    6.272332
C        3.822219   -1.088849    7.090204
H        2.968178   -0.537191    7.503274
H        4.421322   -1.460995    7.920955
H        4.441232   -0.390459    6.515685
C        3.652587   -3.565078    6.712375
H        4.286807   -3.539987    7.598192
H        2.726339   -4.094407    6.970579
H        4.177926   -4.139926    5.941072
C       -2.329323    1.130389    3.231528
H       -2.484923    2.193149    3.079215
H       -3.149119    0.483084    2.939125
C       -1.775619    0.813526    4.576016
F       -1.133266    0.716780    2.064219
F       -1.375517   -0.454834    4.702987
F       -2.715561    1.012672    5.540577
F       -0.732385    1.592192    4.911196

TS2.log

Mg        0.153942   -1.202550    0.285262
N        1.369620   -2.404409   -0.945979
N       -1.359338   -2.597138    0.204969
C        2.153367   -4.535039   -1.883316
C        1.159267   -3.704175   -1.092623
C        0.030964   -4.397724   -0.605772
C       -1.192049   -3.857577   -0.151704
C       -2.382835   -4.795183   -0.157564
C        2.393956   -1.812759   -1.741465
C        3.693741   -1.626680   -1.248358
C        4.655833   -1.054031   -2.084410
C        4.361328   -0.648955   -3.383367
C        3.058271   -0.833059   -3.846134
C        2.070326   -1.404878   -3.049262
C        4.070101   -2.042819    0.149795
C        5.403835    0.010790   -4.249939
C        0.669744   -1.592111   -3.568383
C       -2.673742   -2.111102    0.460463
C       -3.195805   -2.147058    1.761295
C       -4.449951   -1.585864    1.996713
C       -5.188250   -0.982888    0.978717
C       -4.651872   -0.973993   -0.308159
C       -3.403368   -1.529069   -0.587912
C       -2.396660   -2.769233    2.876446
C       -6.510103   -0.318025    1.270641
C       -2.843576   -1.493679   -1.983874
H        3.176992   -4.360312   -1.540404
H        2.125050   -4.254263   -2.941128
H        1.928563   -5.599318   -1.804305
H        0.022374   -5.463185   -0.801238
H       -2.071919   -5.829040   -0.312640
H       -3.062666   -4.515195   -0.969576
H       -2.957232   -4.728644    0.769331
H        5.668068   -0.925893   -1.704651
H        2.802326   -0.520519   -4.856541
H        3.659032   -3.022360    0.408494
H        3.684147   -1.330792    0.886939
H        5.157274   -2.082782    0.261628
H        6.415412   -0.259447   -3.934226
H        5.288496   -0.274221   -5.299762
H        5.322264    1.102669   -4.196971
H        0.577833   -1.215460   -4.590150
H        0.371037   -2.646211   -3.563242
H       -0.042010   -1.058326   -2.932845
H       -4.849329   -1.600264    3.008634
H       -5.210378   -0.517032   -1.122522
H       -2.882405   -2.607881    3.841698
H       -2.274212   -3.849026    2.733280
H       -1.391677   -2.338826    2.920859
H       -7.124627   -0.241245    0.369161
H       -6.359420    0.697855    1.654687
H       -7.079285   -0.869962    2.024470
H       -3.597346   -1.155482   -2.696460
H       -2.472159   -2.474207   -2.299072
H       -1.998336   -0.801326   -2.038924
Mg       -1.012014    1.888198   -0.285099
N       -1.841923    2.912399   -1.854626
N        0.503884    3.281138   -0.061194
C       -2.381309    4.902390   -3.175610
C       -1.576105    4.184150   -2.111266
C       -0.554987    4.927354   -1.486793
C        0.475868    4.472972   -0.639555
C        1.644098    5.417989   -0.440723
C       -2.728920    2.202527   -2.711734
C       -4.090453    2.070672   -2.410537
C       -4.903576    1.338792   -3.281997
C       -4.400433    0.727227   -4.424803
C       -3.035569    0.858135   -4.692913
C       -2.191446    1.578830   -3.855612
C       -4.697961    2.699578   -1.182273
C       -5.286077   -0.095238   -5.326293
C       -0.719487    1.699699   -4.151303
C        1.685650    2.853657    0.610836
C        1.921554    3.146561    1.961720
C        3.057261    2.609187    2.580027
C        3.962772    1.806902    1.894062
C        3.722961    1.556470    0.540880
C        2.606782    2.068933   -0.113453
C        1.021208    4.071429    2.739806
C        5.171272    1.212984    2.572650
C        2.402034    1.825330   -1.584342
H       -3.451647    4.830899   -2.959798
H       -2.225948    4.435538   -4.153443
H       -2.103306    5.954554   -3.243469
H       -0.466952    5.956407   -1.812640
H        1.492675    6.355276   -0.976678
H        2.565327    4.952415   -0.805948
H        1.798831    5.640358    0.618120
H       -5.964754    1.251072   -3.053819
H       -2.617961    0.379340   -5.576389
H       -4.012004    3.405680   -0.711194
H       -4.944386    1.930919   -0.440863
H       -5.625177    3.225021   -1.431803
H       -5.037325    0.060568   -6.380307
H       -5.169814   -1.165288   -5.118371
H       -6.341206    0.155177   -5.186354
H       -0.455467    1.141809   -5.053289
H       -0.417766    2.743176   -4.293493
H       -0.125929    1.311432   -3.318001
H        3.233059    2.836667    3.630372
H        4.426749    0.953089   -0.028386
H        0.040787    4.162917    2.270306
H        0.882360    3.716863    3.764051
H        1.460234    5.074735    2.799018
H        5.122337    0.117617    2.566244
H        5.246672    1.541589    3.613896
H        6.096035    1.501773    2.062589
H        3.276972    1.342754   -2.021376
H        2.210338    2.761033   -2.119773
H        1.540240    1.174581   -1.756350
C        1.594624   -2.923766    2.336701
C        1.869969   -0.704793    2.821211
C        2.446432   -3.308969    3.351050
H        1.126066   -3.671297    1.699898
C        2.747151   -0.981982    3.848715
H        1.611592    0.322279    2.589043
H        2.624750   -4.364498    3.507970
H        3.168485   -0.151758    4.399534
N        1.303505   -1.646013    2.053105
C        3.075979   -2.322489    4.143945
N        3.953766   -2.644679    5.135013
C        4.606574   -1.592699    5.890591
H        3.881683   -0.988666    6.449453
H        5.295068   -2.040336    6.606748
H        5.182597   -0.926824    5.236297
C        4.269211   -4.034466    5.401673
H        4.975147   -4.089019    6.229910
H        3.374648   -4.601837    5.684414
H        4.728463   -4.519372    4.531242
C       -2.491105    1.766978    1.392405
H       -2.734302    2.805533    1.610653
H       -3.339822    1.145191    1.114490
C       -1.694535    1.176758    2.395452
F       -0.287142    0.236421   -0.914244
F       -0.461339    0.374475    1.622954
F       -2.104314    0.158581    3.131980
F       -0.965070    1.965628    3.165394

TS3.log

Mg        0.032179   -1.275581   -0.077594
N        1.161514   -2.423122   -1.380826
N       -1.399089   -2.760121    0.012465
C        2.006018   -4.503351   -2.371540
C        1.016835   -3.736895   -1.514361
C       -0.030143   -4.490125   -0.951132
C       -1.221503   -4.011868   -0.359321
C       -2.360951   -5.000701   -0.226566
C        2.131296   -1.768208   -2.190381
C        3.441280   -1.556788   -1.731690
C        4.350347   -0.918847   -2.575424
C        3.986527   -0.446104   -3.834738
C        2.671771   -0.641603   -4.254809
C        1.739015   -1.303594   -3.457920
C        3.863335   -1.992437   -0.352226
C        4.972586    0.303858   -4.693580
C        0.331968   -1.541922   -3.941547
C       -2.683509   -2.314271    0.434559
C       -3.040281   -2.356515    1.790885
C       -4.258536   -1.802251    2.179011
C       -5.113961   -1.187698    1.262752
C       -4.738286   -1.169753   -0.079011
C       -3.536589   -1.731263   -0.512524
C       -2.098457   -2.946146    2.806748
C       -6.387679   -0.524702    1.723099
C       -3.149970   -1.691749   -1.967890
H        3.034955   -4.309224   -2.055275
H        1.933759   -4.180782   -3.415242
H        1.818779   -5.576675   -2.327651
H       -0.003881   -5.553459   -1.155994
H       -2.029952   -6.019405   -0.432281
H       -3.151431   -4.743196   -0.939925
H       -2.812314   -4.963499    0.767961
H        5.371901   -0.772053   -2.228699
H        2.364559   -0.279661   -5.233966
H        3.474478   -2.981998   -0.096588
H        3.483753   -1.297048    0.404731
H        4.953367   -2.014833   -0.268846
H        4.950716    1.376333   -4.466182
H        5.995300   -0.045959   -4.526339
H        4.744515    0.190478   -5.757059
H        0.193999   -1.154338   -4.953690
H        0.081984   -2.608071   -3.944861
H       -0.403177   -1.054464   -3.291489
H       -4.531546   -1.823242    3.231705
H       -5.392303   -0.703973   -0.813642
H       -2.559964   -2.974582    3.796125
H       -1.787885   -3.961657    2.539192
H       -1.191046   -2.339211    2.876745
H       -7.096771   -0.407224    0.898900
H       -6.182219    0.472527    2.128457
H       -6.876787   -1.102986    2.512493
H       -4.027428   -1.535457   -2.597634
H       -2.648732   -2.610696   -2.283584
H       -2.462027   -0.861005   -2.169449
Mg       -0.557999    1.823479   -0.371488
N       -1.459532    2.841361   -1.894178
N        0.846524    3.295130   -0.144050
C       -2.119862    4.819541   -3.183602
C       -1.255117    4.130597   -2.146829
C       -0.256766    4.914651   -1.542540
C        0.782710    4.498091   -0.687117
C        1.908679    5.481164   -0.445919
C       -2.338272    2.109536   -2.741599
C       -3.675242    1.893962   -2.373389
C       -4.496327    1.168502   -3.236011
C       -4.018852    0.621385   -4.425614
C       -2.677591    0.819572   -4.749908
C       -1.827085    1.558943   -3.929228
C       -4.206503    2.427528   -1.068988
C       -4.914028   -0.212229   -5.306708
C       -0.383624    1.780749   -4.302330
C        1.982199    2.891440    0.608576
C        2.038201    3.105596    1.994377
C        3.110668    2.563721    2.707304
C        4.107463    1.813072    2.086904
C        4.036947    1.635508    0.704485
C        2.993103    2.168685   -0.047925
C        0.971994    3.910484    2.689660
C        5.214455    1.170714    2.883254
C        2.932613    1.974639   -1.539789
H       -3.180468    4.670551   -2.960524
H       -1.945945    4.394802   -4.177218
H       -1.913798    5.889519   -3.222907
H       -0.216471    5.949087   -1.860578
H        1.678701    6.461021   -0.865487
H        2.826618    5.110312   -0.914963
H        2.121915    5.592676    0.619813
H       -5.538884    1.016719   -2.962302
H       -2.282117    0.392403   -5.669362
H       -3.949881    3.480958   -0.923345
H       -3.781442    1.881003   -0.220275
H       -5.293363    2.323075   -1.019017
H       -4.606699   -0.158235   -6.354840
H       -4.881384   -1.267527   -5.009937
H       -5.955675    0.114395   -5.240787
H       -0.141037    1.277609   -5.241600
H       -0.152538    2.845104   -4.417038
H        0.292880    1.399512   -3.528841
H        3.156311    2.726907    3.782680
H        4.812085    1.065170    0.195885
H       -0.026575    3.612202    2.363408
H        1.029239    3.783700    3.772538
H        1.075200    4.979375    2.469468
H        5.038282    0.092555    2.986039
H        5.282610    1.597476    3.888639
H        6.186320    1.298501    2.397022
H        3.899836    1.654794   -1.929115
H        2.629524    2.889630   -2.055897
H        2.206811    1.197449   -1.813375
C        1.472544   -2.828399    2.095408
C        1.566981   -0.572591    2.475644
C        2.223469   -3.106464    3.217457
H        1.112248   -3.632921    1.457436
C        2.316123   -0.741642    3.620474
H        1.290502    0.425578    2.148692
H        2.443375   -4.138733    3.455160
H        2.607922    0.140805    4.172484
N        1.140285   -1.586399    1.713158
C        2.679159   -2.041734    4.030091
N        3.430431   -2.257367    5.146760
C        3.800071   -1.137712    5.992776
H        2.918545   -0.628019    6.401455
H        4.400538   -1.502288    6.825798
H        4.400396   -0.405653    5.440931
C        3.722767   -3.612029    5.572979
H        4.341540   -3.579422    6.469316
H        2.809333   -4.172979    5.808822
H        4.278566   -4.159350    4.803124
C       -1.907824    0.790788    1.941371
H       -2.929976    0.476285    1.727369
H       -0.883548    0.245865    0.783425
C       -1.731110    1.027665    3.396025
F       -1.767064    2.113271    1.313300
F       -1.999918   -0.105147    4.072357
F       -2.518540    1.992271    3.956264
F       -0.467907    1.393283    3.727082

TS4.log

Mg       -0.119648   -1.142120    1.124305
N        1.094683   -2.407735   -0.038852
N       -1.531156   -2.675318    1.272875
C        1.967351   -4.520236   -0.931685
C        0.956094   -3.717898   -0.134824
C       -0.117639   -4.445018    0.422774
C       -1.323186   -3.943395    0.954432
C       -2.454340   -4.943925    1.099022
C        2.074084   -1.770855   -0.851214
C        3.365816   -1.506286   -0.371863
C        4.284319   -0.891849   -1.224504
C        3.948370   -0.500628   -2.517778
C        2.648028   -0.743674   -2.959053
C        1.705813   -1.375552   -2.150335
C        3.764186   -1.860106    1.037232
C        4.941789    0.216487   -3.396062
C        0.307476   -1.635894   -2.644772
C       -2.841522   -2.277058    1.658185
C       -3.232931   -2.326021    3.004428
C       -4.516926   -1.901345    3.348349
C       -5.408886   -1.411337    2.395758
C       -4.990102   -1.362716    1.067432
C       -3.720400   -1.786592    0.679740
C       -2.273604   -2.820493    4.057554
C       -6.769893   -0.900919    2.795770
C       -3.284516   -1.707760   -0.758471
H        2.987327   -4.301071   -0.602917
H        1.914953   -4.249447   -1.991226
H        1.786113   -5.591839   -0.838867
H       -0.089652   -5.515568    0.259568
H       -2.108254   -5.961679    0.915132
H       -3.243762   -4.711583    0.376132
H       -2.915313   -4.897719    2.088927
H        5.292890   -0.705715   -0.858862
H        2.358926   -0.438430   -3.962942
H        3.366574   -2.830869    1.345085
H        3.378456   -1.115198    1.742581
H        4.852989   -1.880841    1.139293
H        5.970945   -0.026186   -3.116463
H        4.806047   -0.044382   -4.449705
H        4.825138    1.303794   -3.311953
H        0.181151   -1.281565   -3.670989
H        0.055534   -2.701347   -2.614317
H       -0.426529   -1.120839   -2.012536
H       -4.826064   -1.951071    4.391339
H       -5.668321   -0.980441    0.306782
H       -2.734506   -2.798272    5.049325
H       -1.943638   -3.846624    3.862820
H       -1.367151   -2.206155    4.079831
H       -7.513241   -1.092869    2.016513
H       -6.744003    0.181689    2.964758
H       -7.118915   -1.371120    3.719633
H       -4.135203   -1.511994   -1.413784
H       -2.788831   -2.626380   -1.086471
H       -2.568367   -0.887089   -0.900198
Mg       -0.350720    1.713641    0.468191
N       -1.417187    2.900489   -0.827224
N        0.874003    3.306840    0.951027
C       -2.128475    4.921178   -2.014452
C       -1.259483    4.204708   -1.001047
C       -0.292914    4.981825   -0.335168
C        0.751158    4.546683    0.503167
C        1.822812    5.564213    0.838364
C       -2.301394    2.175255   -1.676174
C       -3.653518    2.004788   -1.347594
C       -4.455544    1.228860   -2.187347
C       -3.951020    0.607286   -3.324794
C       -2.598834    0.781610   -3.623810
C       -1.765064    1.554449   -2.820926
C       -4.252604    2.658447   -0.130138
C       -4.822146   -0.275562   -4.181915
C       -0.308889    1.734149   -3.163014
C        2.045908    2.910884    1.653449
C        2.121147    3.021441    3.050298
C        3.242083    2.506234    3.703513
C        4.261859    1.852528    3.014868
C        4.170491    1.770523    1.626025
C        3.086151    2.301165    0.930674
C        0.989100    3.634244    3.830535
C        5.405340    1.199432    3.747841
C        3.005072    2.195292   -0.568329
H       -3.187662    4.799001   -1.770880
H       -1.981775    4.491261   -3.010534
H       -1.898394    5.986338   -2.055182
H       -0.285545    6.035626   -0.585285
H        1.547553    6.561059    0.492069
H        2.764787    5.277819    0.357941
H        2.018022    5.603318    1.913056
H       -5.505681    1.099418   -1.930808
H       -2.181828    0.301564   -4.507034
H       -4.768986    3.589025   -0.396273
H       -3.486350    2.908620    0.604774
H       -4.982318    1.998056    0.345433
H       -4.703238   -1.329749   -3.904102
H       -5.880179   -0.022772   -4.069980
H       -4.562271   -0.187071   -5.240913
H       -0.070927    1.260691   -4.119165
H       -0.034720    2.792412   -3.223236
H        0.337340    1.283234   -2.398801
H        3.303723    2.599381    4.786843
H        4.958173    1.271639    1.064810
H        0.078960    3.039037    3.718141
H        1.230893    3.685901    4.895172
H        0.746418    4.643435    3.483951
H        5.231380    0.119582    3.841071
H        5.521389    1.609412    4.756116
H        6.353673    1.332368    3.218836
H        3.979349    1.946722   -0.993184
H        2.646689    3.123084   -1.023322
H        2.311239    1.395819   -0.862927
C        1.262339   -2.716883    3.331444
C        1.499948   -0.469494    3.680384
C        2.139357   -3.026127    4.349987
H        0.799809   -3.507889    2.745246
C        2.386588   -0.668677    4.718680
H        1.233303    0.537486    3.375531
H        2.347682   -4.066980    4.559711
H        2.798707    0.199466    5.213907
N        0.936404   -1.463052    2.983348
C        2.746592   -1.982156    5.085126
N        3.634984   -2.229051    6.090022
C        4.181913   -1.125773    6.856454
H        3.394712   -0.561015    7.371473
H        4.866262   -1.517217    7.608766
H        4.742792   -0.434189    6.217234
C        3.960848   -3.594630    6.450558
H        4.699434   -3.587014    7.251774
H        3.079912   -4.144808    6.805139
H        4.391948   -4.138872    5.602169
C       -2.501315    1.447523    3.184687
C       -2.311413    0.827196    4.536101
F       -1.325073    0.766878    1.981953
F       -2.287582    2.764607    3.152216
F       -3.702893    1.193319    2.691966
H       -2.593368   -0.224598    4.472515
H       -2.932306    1.343309    5.283183
F       -0.997503    0.936202    4.937696

hfc125.log

C        1.013173    0.535107   -0.006497
H        1.374857    1.047312   -0.905086
C        1.519732    1.251796    1.266042
F        1.456830   -0.736394   -0.001062
F        1.093972    0.651101    2.371658
F        1.086881    2.516133    1.268881
F        2.855628    1.264520    1.269627
F       -0.333375    0.528051   -0.001315

hfc143a.log

C        1.010246    0.537981    0.000869
H        1.375153    1.054078   -0.888568
H       -0.080902    0.539305    0.003023
C        1.511697    1.246378    1.228799
F        1.089675    0.649525    2.360141
F        1.089400    2.525275    1.277730
F        2.857465    1.274681    1.277577
H        1.374897   -0.490361    0.002650

hfc152a.log

C        1.011617    0.539636    0.002910
H        1.381692    1.063764   -0.881536
H       -0.080847    0.535216   -0.011575
C        1.503802    1.234422    1.243041
F        1.076510    2.534432    1.260384
F        2.871182    1.265394    1.259455
H        1.371798   -0.491758   -0.012392
H        1.176393    0.771569    2.181008

TS10.log

Mg        0.105886   -1.306862    0.905026
N        1.179919   -2.604101   -0.395478
N       -1.408571   -2.793410    1.170851
C        1.904806   -4.791115   -1.262839
C        0.975456   -3.916334   -0.442241
C       -0.092264   -4.586752    0.190622
C       -1.251181   -4.060519    0.804487
C       -2.395168   -5.042993    0.972530
C        2.120369   -2.044902   -1.310014
C        3.444411   -1.767685   -0.921904
C        4.319419   -1.200224   -1.853695
C        3.922197   -0.886604   -3.153396
C        2.602681   -1.168232   -3.515042
C        1.696021   -1.740581   -2.621158
C        3.928009   -2.079804    0.468127
C        4.874961   -0.245511   -4.128544
C        0.284189   -2.035028   -3.050030
C       -2.670535   -2.399467    1.705337
C       -2.961513   -2.566448    3.075401
C       -4.193358   -2.120356    3.565544
C       -5.145898   -1.510984    2.744522
C       -4.830695   -1.351542    1.392728
C       -3.615356   -1.788157    0.856975
C       -1.977317   -3.220580    4.006984
C       -6.480171   -1.073989    3.291813
C       -3.317404   -1.606035   -0.603970
H        2.953125   -4.576239   -1.035064
H        1.775038   -4.600418   -2.333424
H        1.712656   -5.850015   -1.080009
H       -0.110022   -5.659130    0.033379
H       -2.072205   -6.064091    0.762706
H       -3.200091   -4.791334    0.272156
H       -2.833695   -5.008660    1.972378
H        5.346254   -1.002222   -1.549887
H        2.266923   -0.940174   -4.525453
H        3.684359   -3.104855    0.766285
H        3.460676   -1.421237    1.207678
H        5.011983   -1.952140    0.540121
H        4.749112    0.844200   -4.151424
H        5.916849   -0.447185   -3.861771
H        4.711753   -0.610114   -5.147892
H        0.111222   -1.702818   -4.077082
H        0.052025   -3.105022   -2.999552
H       -0.438082   -1.530963   -2.398253
H       -4.411295   -2.254951    4.623771
H       -5.552278   -0.879963    0.728088
H       -2.334733   -3.178753    5.039170
H       -1.810202   -4.274243    3.754090
H       -1.003431   -2.728370    3.961664
H       -7.215386   -1.886959    3.239956
H       -6.889367   -0.231192    2.726489
H       -6.405035   -0.772127    4.341027
H       -4.172405   -1.177424   -1.130754
H       -3.048464   -2.552904   -1.084405
H       -2.467812   -0.925647   -0.750551
Mg       -0.270701    1.732758    0.459455
N       -1.319366    2.897130   -0.957780
N        0.981142    3.365868    0.925304
C       -1.806807    4.871838   -2.347567
C       -1.017419    4.157860   -1.266958
C        0.020486    4.906138   -0.681664
C        0.959474    4.540356    0.299534
C        2.022539    5.575414    0.612216
C       -2.331055    2.258681   -1.736405
C       -3.678162    2.292498   -1.330241
C       -4.640014    1.658393   -2.123020
C       -4.307052    0.985288   -3.299144
C       -2.962123    0.959215   -3.676587
C       -1.967855    1.582536   -2.919721
C       -4.087184    3.028862   -0.083885
C       -5.357803    0.291591   -4.126964
C       -0.533941    1.559965   -3.375001
C        1.976331    3.158285    1.923344
C        1.751200    3.586444    3.246992
C        2.729918    3.334693    4.214670
C        3.925109    2.682496    3.908521
C        4.122687    2.264795    2.589608
C        3.172804    2.488982    1.590777
C        0.499543    4.337731    3.612860
C        4.989255    2.468868    4.954286
C        3.430067    2.040709    0.178461
H       -2.878390    4.860876   -2.127207
H       -1.685844    4.373963   -3.315246
H       -1.483307    5.908790   -2.450630
H        0.135435    5.910235   -1.072109
H        1.878966    6.479813    0.018893
H        3.019143    5.174808    0.397761
H        2.021084    5.850548    1.670618
H       -5.682757    1.701989   -1.812018
H       -2.676291    0.447217   -4.594097
H       -3.889712    4.104556   -0.161490
H       -3.533368    2.679480    0.790992
H       -5.154983    2.899412    0.113427
H       -5.171192    0.417085   -5.198560
H       -5.376798   -0.787307   -3.928152
H       -6.357556    0.680689   -3.912142
H       -0.431493    1.006661   -4.312208
H       -0.139469    2.569899   -3.534236
H        0.116365    1.087158   -2.629388
H        2.551602    3.671313    5.234845
H        5.047995    1.755861    2.324211
H       -0.389620    3.874868    3.179221
H        0.372366    4.381563    4.697274
H        0.525893    5.369793    3.241499
H        5.458782    1.484065    4.855889
H        4.580468    2.553007    5.966105
H        5.789840    3.214039    4.866349
H        4.426796    1.602899    0.081031
H        3.349926    2.870352   -0.532522
H        2.701395    1.284209   -0.141062
C        1.553901   -2.895347    3.110831
C        1.649455   -0.657073    3.578562
C        2.253241   -3.222835    4.256512
H        1.216012   -3.678822    2.435439
C        2.351382   -0.876029    4.749160
H        1.397235    0.356074    3.275990
H        2.453367   -4.266594    4.464302
H        2.633696   -0.018971    5.346457
N        1.240417   -1.636568    2.756192
C        2.679455   -2.196484    5.133380
N        3.365765   -2.466274    6.280749
C        3.715459   -1.388099    7.186216
H        2.825629   -0.868914    7.565792
H        4.257348   -1.799380    8.038149
H        4.364295   -0.650355    6.699266
C        3.642317   -3.839173    6.656706
H        4.223276   -3.846471    7.579212
H        2.721352   -4.412162    6.829804
H        4.230511   -4.353660    5.887171
C       -2.464689    1.180875    3.331158
H       -3.204891    0.443863    3.032758
C       -1.869773    0.993681    4.699235
F       -1.226310    0.891003    2.147068
F       -1.446374   -0.260450    4.869304
F       -2.794775    1.235585    5.669028
F       -0.847795    1.822789    4.944225
F       -2.851429    2.445615    3.137193

TS11.log

Mg        0.027382   -1.376280   -0.143739
N        1.137101   -2.508970   -1.539496
N       -1.427222   -2.893260    0.027856
C        2.009483   -4.644500   -2.407289
C        1.030517   -3.838204   -1.574471
C        0.033977   -4.586373   -0.919364
C       -1.165080   -4.149752   -0.307608
C       -2.212120   -5.224568   -0.090003
C        2.039170   -1.906803   -2.466079
C        3.357354   -1.582786   -2.092998
C        4.207263   -1.004519   -3.041158
C        3.789239   -0.721395   -4.341529
C        2.475734   -1.047400   -4.687038
C        1.594651   -1.636310   -3.777745
C        3.861591   -1.864910   -0.703532
C        4.714519   -0.067897   -5.334561
C        0.195675   -1.998473   -4.198344
C       -2.742735   -2.599875    0.509073
C       -3.046425   -2.706428    1.879689
C       -4.343038   -2.413053    2.307430
C       -5.342523   -2.004352    1.423292
C       -5.013053   -1.899695    0.071712
C       -3.730979   -2.185719   -0.402885
C       -2.002813   -3.128055    2.878835
C       -6.720885   -1.653527    1.918919
C       -3.415113   -2.046515   -1.867152
H        3.044021   -4.359929   -2.193955
H        1.853045   -4.463280   -3.475969
H        1.892080   -5.713831   -2.223447
H        0.108536   -5.658903   -1.056533
H       -1.807542   -6.216408   -0.298646
H       -3.065032   -5.055483   -0.756611
H       -2.609550   -5.207988    0.928087
H        5.231264   -0.774425   -2.751010
H        2.126048   -0.847186   -5.698517
H        3.663592   -2.897228   -0.397103
H        3.372716   -1.223472    0.037473
H        4.939463   -1.690957   -0.638911
H        5.763917   -0.253646   -5.086480
H        4.537929   -0.436357   -6.350101
H        4.572142    1.019764   -5.356063
H        0.013932   -1.707760   -5.236359
H        0.007675   -3.074659   -4.112957
H       -0.552982   -1.505358   -3.569343
H       -4.573416   -2.500581    3.367754
H       -5.773674   -1.582881   -0.639769
H       -2.439246   -3.220634    3.876906
H       -1.542536   -4.088140    2.619522
H       -1.193394   -2.394366    2.935315
H       -7.007599   -2.268004    2.778312
H       -7.475367   -1.791416    1.138214
H       -6.769311   -0.605405    2.238975
H       -4.314547   -1.804844   -2.438424
H       -2.976914   -2.959529   -2.284535
H       -2.692889   -1.239683   -2.040259
Mg       -0.271468    1.902691   -0.527833
N       -1.192650    2.956879   -2.061906
N        1.153843    3.391335   -0.204178
C       -1.629557    4.915328   -3.484388
C       -0.843410    4.196185   -2.406621
C        0.230879    4.916833   -1.850796
C        1.169475    4.544014   -0.870623
C        2.275149    5.544516   -0.600466
C       -2.237938    2.328839   -2.806582
C       -3.572331    2.386806   -2.361804
C       -4.558900    1.740083   -3.112851
C       -4.265303    1.039247   -4.282985
C       -2.932182    0.990067   -4.697356
C       -1.912867    1.623145   -3.983013
C       -3.945761    3.138329   -1.111873
C       -5.353749    0.385690   -5.094572
C       -0.490527    1.569156   -4.472046
C        2.164424    3.160161    0.775340
C        2.001431    3.613940    2.099645
C        2.997551    3.319091    3.038010
C        4.147157    2.602623    2.705054
C        4.284796    2.165171    1.384866
C        3.316398    2.430091    0.415224
C        0.808584    4.437491    2.506023
C        5.226161    2.337245    3.723068
C        3.507183    1.965695   -1.001997
H       -2.691375    4.963991   -3.223467
H       -1.570415    4.382975   -4.438990
H       -1.259524    5.931173   -3.630664
H        0.378282    5.905671   -2.268142
H        2.163326    6.433879   -1.222343
H        3.254022    5.098341   -0.805829
H        2.289150    5.853630    0.448459
H       -5.590589    1.792944   -2.769409
H       -2.675703    0.449249   -5.606921
H       -3.513108    4.143910   -1.094443
H       -3.590246    2.626575   -0.212808
H       -5.031943    3.233470   -1.029416
H       -5.680469    1.034042   -5.917432
H       -5.013216   -0.554131   -5.540804
H       -6.234589    0.169040   -4.482920
H       -0.417999    0.985663   -5.393402
H       -0.088426    2.568209   -4.674871
H        0.177480    1.113661   -3.732309
H        2.868148    3.673799    4.059314
H        5.174691    1.608093    1.096269
H       -0.118709    4.044362    2.086298
H        0.708894    4.465588    3.593967
H        0.900493    5.474243    2.158159
H        5.604278    1.311583    3.651162
H        4.862649    2.496170    4.742908
H        6.084556    3.004694    3.577079
H        4.467115    1.458311   -1.122920
H        3.470801    2.799413   -1.711769
H        2.723268    1.263842   -1.310881
C        1.532353   -2.936971    2.046913
C        1.560941   -0.691860    2.491417
C        2.222539   -3.232171    3.206448
H        1.226399   -3.736184    1.374895
C        2.248450   -0.878067    3.675213
H        1.285698    0.311052    2.177391
H        2.448429   -4.267577    3.428689
H        2.495500   -0.007202    4.267819
N        1.189940   -1.690997    1.673832
C        2.604050   -2.185563    4.080139
N        3.273050   -2.423996    5.243537
C        3.574449   -1.326691    6.144151
H        2.663120   -0.825379    6.495128
H        4.104672   -1.714850    7.014003
H        4.217422   -0.579487    5.663965
C        3.577140   -3.785067    5.641535
H        4.135512   -3.766764    6.577640
H        2.667657   -4.380214    5.799116
H        4.197337   -4.291684    4.892174
C       -1.742506    0.969656    1.825242
H       -0.763533    0.322986    0.737207
C       -1.775578    1.245071    3.322303
F       -1.455840    2.267703    1.245297
F       -2.119850    0.129150    3.983174
F       -2.635508    2.212184    3.723932
F       -0.555267    1.617773    3.754332
F       -3.009884    0.708002    1.422618

TS12.log

Mg        0.051673   -1.276261    0.945668
N        1.167898   -2.539272   -0.347820
N       -1.398298   -2.808190    1.251372
C        1.957883   -4.708403   -1.204907
C        1.012902   -3.858778   -0.376098
C       -0.014327   -4.562157    0.287552
C       -1.181399   -4.077314    0.918178
C       -2.260335   -5.115963    1.163258
C        2.096112   -1.964278   -1.265974
C        3.418903   -1.676036   -0.881737
C        4.289550   -1.113817   -1.820672
C        3.887597   -0.812132   -3.121828
C        2.567160   -1.098117   -3.476722
C        1.665192   -1.668222   -2.576440
C        3.904657   -1.970661    0.511436
C        4.836304   -0.179005   -4.106148
C        0.253741   -1.972654   -2.999499
C       -2.681323   -2.482436    1.786261
C       -2.947317   -2.617209    3.164180
C       -4.225386   -2.305472    3.641988
C       -5.242695   -1.848328    2.801648
C       -4.948261   -1.708378    1.444449
C       -3.689533   -2.012750    0.921035
C       -1.887691   -3.092786    4.123537
C       -6.601513   -1.491556    3.344949
C       -3.414956   -1.843549   -0.547217
H        3.002538   -4.463897   -0.990944
H        1.809557   -4.522906   -2.274015
H        1.797890   -5.771834   -1.018103
H        0.012871   -5.637010    0.150970
H       -1.902678   -6.118862    0.924644
H       -3.131371   -4.904604    0.532953
H       -2.618514   -5.105161    2.196009
H        5.316589   -0.910144   -1.521334
H        2.227561   -0.877913   -4.487555
H        3.672412   -2.995583    0.819145
H        3.429870   -1.308994    1.243487
H        4.987013   -1.830281    0.583153
H        5.879434   -0.361510   -3.830756
H        4.682567   -0.567165   -5.118276
H        4.696160    0.908142   -4.152872
H        0.077796   -1.652890   -4.030006
H        0.026558   -3.043007   -2.935757
H       -0.470528   -1.463426   -2.353710
H       -4.430745   -2.432867    4.704118
H       -5.721448   -1.352477    0.765977
H       -2.298617   -3.201884    5.131399
H       -1.462390   -4.057727    3.827856
H       -1.049409   -2.390453    4.171182
H       -7.391888   -1.708426    2.619510
H       -6.664419   -0.422979    3.584177
H       -6.824355   -2.044279    4.262672
H       -4.312815   -1.521254   -1.079574
H       -3.052784   -2.770111   -1.005779
H       -2.641301   -1.083508   -0.715969
Mg       -0.338207    1.793924    0.500080
N       -1.326146    2.992286   -0.911671
N        0.988489    3.357128    0.978733
C       -1.832082    5.034874   -2.185598
C       -1.053138    4.276606   -1.129516
C       -0.050338    5.008648   -0.465555
C        0.921630    4.581137    0.458154
C        1.974473    5.608370    0.826064
C       -2.299540    2.359241   -1.742214
C       -3.664670    2.367693   -1.403661
C       -4.570330    1.690051   -2.229285
C       -4.167789    1.014996   -3.379277
C       -2.806395    1.029190   -3.700466
C       -1.866607    1.684440   -2.905729
C       -4.175201    3.128291   -0.209474
C       -5.158609    0.289113   -4.252144
C       -0.413540    1.698096   -3.296230
C        2.092809    3.050826    1.826791
C        2.023643    3.288139    3.213448
C        3.123937    2.955404    4.011968
C        4.283439    2.389351    3.481348
C        4.324820    2.158079    2.103936
C        3.254168    2.477593    1.266750
C        0.799142    3.905454    3.831695
C        5.452474    2.027171    4.360263
C        3.342548    2.230976   -0.214109
H       -2.902050    5.040634   -1.957858
H       -1.724876    4.556671   -3.164721
H       -1.489150    6.067709   -2.264166
H        0.031135    6.046414   -0.766135
H        1.756624    6.576282    0.371929
H        2.962894    5.282212    0.484368
H        2.049487    5.739168    1.909301
H       -5.625870    1.701652   -1.961471
H       -2.465542    0.518942   -4.600052
H       -4.500643    4.138262   -0.492263
H       -3.406021    3.243237    0.555242
H       -5.037110    2.626281    0.237977
H       -5.074309    0.601439   -5.299188
H       -4.996108   -0.795111   -4.227607
H       -6.186959    0.476608   -3.930102
H       -0.260285    1.175742   -4.244305
H       -0.030733    2.718969   -3.405349
H        0.212629    1.210220   -2.539256
H        3.071211    3.160336    5.080471
H        5.220841    1.724902    1.662360
H       -0.091552    3.303663    3.638087
H        0.914821    4.001076    4.914779
H        0.591999    4.902303    3.426745
H        5.530669    0.940791    4.494060
H        5.361802    2.478998    5.352766
H        6.400370    2.363456    3.926476
H        4.320046    1.826074   -0.486857
H        3.176773    3.147794   -0.790516
H        2.582949    1.510921   -0.543522
C        1.535535   -2.798019    3.170606
C        1.536584   -0.557346    3.637697
C        2.220046   -3.098459    4.332265
H        1.242630   -3.593890    2.488841
C        2.216716   -0.749839    4.825651
H        1.257271    0.445861    3.327046
H        2.457289   -4.133570    4.544363
H        2.457159    0.117794    5.425950
N        1.182001   -1.551812    2.807915
C        2.583737   -2.057133    5.219734
N        3.248107   -2.300858    6.385200
C        3.548443   -1.207820    7.290741
H        2.636460   -0.703297    7.635040
H        4.067715   -1.601077    8.164908
H        4.199300   -0.461436    6.819179
C        3.586447   -3.660456    6.759215
H        4.134697   -3.645619    7.701364
H        2.692031   -4.282603    6.896664
H        4.226714   -4.136392    6.006277
C       -2.700912    1.658700    3.206530
C       -2.530308    0.859114    4.469172
F       -1.436191    1.060940    2.038427
F       -2.518311    2.964168    3.335332
F       -3.845784    1.413491    2.598715
H       -2.687574   -0.203645    4.268977
F       -1.300198    1.068884    4.993786
F       -3.438308    1.258214    5.425992

TS5.log

Mg       -0.068231   -1.237743    1.005597
N        1.096851   -2.544910   -0.227549
N       -1.525721   -2.777842    1.284245
C        1.871213   -4.721528   -1.081100
C        0.925317   -3.860155   -0.264945
C       -0.127581   -4.551181    0.373455
C       -1.307007   -4.051357    0.966629
C       -2.400512   -5.081217    1.186483
C        2.068697   -1.980073   -1.105518
C        3.392818   -1.755133   -0.685278
C        4.306830   -1.203464   -1.589268
C        3.948147   -0.852107   -2.890125
C        2.625293   -1.074001   -3.281100
C        1.681179   -1.630868   -2.416969
C        3.838021   -2.100100    0.710159
C        4.944758   -0.238376   -3.838991
C        0.267723   -1.860287   -2.876644
C       -2.830339   -2.443197    1.760538
C       -3.149229   -2.545968    3.129009
C       -4.443225   -2.227041    3.550790
C       -5.428791   -1.797314    2.661629
C       -5.085138   -1.691697    1.312976
C       -3.806421   -2.002201    0.845340
C       -2.128863   -3.015472    4.132129
C       -6.806990   -1.427605    3.144298
C       -3.479627   -1.878724   -0.617293
H        2.916325   -4.505258   -0.841029
H        1.750980   -4.516801   -2.150433
H        1.682133   -5.783442   -0.913403
H       -0.110052   -5.626411    0.237728
H       -2.036086   -6.090255    0.986504
H       -3.241621   -4.882375    0.512962
H       -2.805171   -5.045719    2.201213
H        5.333988   -1.049479   -1.261609
H        2.317672   -0.814234   -4.292843
H        3.508428   -3.098871    1.012915
H        3.421694   -1.397400    1.439587
H        4.928358   -2.060104    0.790389
H        5.972664   -0.411382   -3.506297
H        4.844672   -0.651035   -4.848504
H        4.804718    0.846723   -3.920057
H        0.139395   -1.549267   -3.916901
H       -0.025694   -2.913042   -2.797801
H       -0.439024   -1.291946   -2.259928
H       -4.686209   -2.322499    4.608278
H       -5.834601   -1.358937    0.596871
H       -2.539138   -2.987078    5.146059
H       -1.798745   -4.042847    3.937715
H       -1.227515   -2.396070    4.104873
H       -7.570961   -1.665822    2.397350
H       -6.879422   -0.352489    3.350416
H       -7.063686   -1.954730    4.068527
H       -4.354744   -1.559925   -1.188481
H       -3.117738   -2.823756   -1.037415
H       -2.688574   -1.136959   -0.783245
Mg       -0.317761    1.751654    0.440597
N       -1.367386    2.954414   -0.922954
N        0.950657    3.361311    0.959450
C       -1.985984    5.020444   -2.108008
C       -1.165108    4.259219   -1.085471
C       -0.195056    5.015271   -0.397768
C        0.817959    4.598770    0.484868
C        1.841837    5.655107    0.853247
C       -2.287701    2.308101   -1.802574
C       -3.647925    2.191489   -1.460725
C       -4.513377    1.543155   -2.347230
C       -4.071337    0.997222   -3.552696
C       -2.715187    1.118494   -3.864618
C       -1.814645    1.762218   -3.013644
C       -4.170586    2.759629   -0.169733
C       -5.018702    0.281494   -4.480426
C       -0.362483    1.882788   -3.389158
C        2.083337    3.071009    1.772743
C        2.050419    3.284412    3.164904
C        3.178914    2.960275    3.928481
C        4.334684    2.429201    3.357116
C        4.341017    2.219822    1.974966
C        3.241607    2.528597    1.173143
C        0.840577    3.883778    3.829145
C        5.540344    2.087462    4.193871
C        3.293339    2.300823   -0.312154
H       -3.058084    4.885204   -1.937828
H       -1.784424    4.649336   -3.118574
H       -1.758833    6.087425   -2.081131
H       -0.170989    6.067427   -0.655690
H        1.569266    6.628722    0.442850
H        2.827510    5.380622    0.461134
H        1.955408    5.752005    1.936305
H       -5.567311    1.468269   -2.084035
H       -2.344892    0.706373   -4.802076
H       -3.917131    3.818488   -0.051512
H       -3.745822    2.238237    0.692317
H       -5.258446    2.662638   -0.114587
H       -4.950654   -0.806934   -4.359809
H       -6.057595    0.566631   -4.289215
H       -4.796822    0.502873   -5.529629
H       -0.176475    1.440816   -4.371891
H       -0.031114    2.926801   -3.418248
H        0.280040    1.371061   -2.661849
H        3.151941    3.146840    5.001647
H        5.232097    1.810558    1.501799
H       -0.085496    3.460347    3.436080
H        0.871356    3.728380    4.911946
H        0.777490    4.966156    3.660519
H        5.718831    1.005253    4.217522
H        5.420927    2.430043    5.226289
H        6.449666    2.550394    3.794549
H        4.280487    1.947744   -0.620066
H        3.061429    3.213487   -0.871643
H        2.560784    1.544238   -0.621756
C        1.338082   -2.790018    3.279639
C        1.571458   -0.540009    3.618385
C        2.093178   -3.094110    4.396644
H        0.929623   -3.587877    2.662795
C        2.334349   -0.733688    4.755633
H        1.364070    0.467499    3.265201
H        2.265098   -4.134843    4.641697
H        2.711073    0.136660    5.277393
N        1.061551   -1.537027    2.878834
C        2.620750   -2.048614    5.190833
N        3.364449   -2.295058    6.307523
C        3.881878   -1.191590    7.093285
H        3.073861   -0.554617    7.474870
H        4.428769   -1.587946    7.949049
H        4.569875   -0.564870    6.511676
C        3.651888   -3.660324    6.703008
H        4.258449   -3.649656    7.608795
H        2.733878   -4.222025    6.918357
H        4.212421   -4.197964    5.927483
C       -2.439745    1.478561    3.333296
C       -2.011599    0.953560    4.652238
F       -1.254345    0.856576    1.999029
F       -2.385061    2.810761    3.213814
F       -3.633408    1.068941    2.927648
H       -2.058075   -0.135119    4.634640
H       -2.674628    1.326711    5.449179
H       -0.989824    1.270428    4.863327

TS6.log

Mg        0.112680   -1.362019   -0.143625
N        1.198580   -2.561276   -1.521133
N       -1.380290   -2.860463    0.022907
C        2.003675   -4.716216   -2.403096
C        1.039120   -3.883307   -1.579066
C       -0.001473   -4.599306   -0.956112
C       -1.185482   -4.117638   -0.348320
C       -2.297632   -5.136015   -0.188977
C        2.121933   -1.972551   -2.434068
C        3.438747   -1.661942   -2.044560
C        4.301947   -1.076049   -2.976036
C        3.900207   -0.774389   -4.277265
C        2.589095   -1.089913   -4.641161
C        1.694890   -1.683899   -3.748387
C        3.928511   -1.964574   -0.654525
C        4.839659   -0.113215   -5.251837
C        0.297024   -2.027634   -4.187598
C       -2.669407   -2.493327    0.517615
C       -2.990817   -2.646151    1.881348
C       -4.251097   -2.241732    2.325949
C       -5.199250   -1.680166    1.468107
C       -4.856160   -1.538680    0.123122
C       -3.608942   -1.934688   -0.368805
C       -2.001289   -3.226684    2.854999
C       -6.536219   -1.219586    1.987574
C       -3.277544   -1.765319   -1.825596
H        3.042883   -4.469743   -2.165523
H        1.875763   -4.519658   -3.472800
H        1.845852   -5.782715   -2.232603
H        0.023546   -5.670873   -1.117970
H       -1.944008   -6.144602   -0.410019
H       -3.114624   -4.902064   -0.881061
H       -2.729941   -5.121882    0.814447
H        5.323979   -0.855421   -2.671541
H        2.251399   -0.875553   -5.653953
H        3.716505   -2.998082   -0.361774
H        3.439447   -1.326791    0.089277
H        5.007732   -1.803132   -0.579270
H        4.696459    0.974488   -5.269090
H        5.885402   -0.299272   -4.988900
H        4.679451   -0.475510   -6.272396
H        0.123919   -1.709987   -5.219321
H        0.101246   -3.104402   -4.131134
H       -0.451385   -1.546561   -3.549113
H       -4.492722   -2.360871    3.380667
H       -5.577498   -1.109684   -0.570217
H       -2.436591   -3.288663    3.855970
H       -1.673975   -4.231893    2.566186
H       -1.104055   -2.605257    2.916255
H       -6.948753   -1.925488    2.716064
H       -7.263418   -1.107985    1.177742
H       -6.453010   -0.248709    2.491273
H       -4.132604   -1.370046   -2.378271
H       -2.970274   -2.709100   -2.289373
H       -2.447011   -1.061861   -1.963147
Mg       -0.275050    1.821896   -0.552670
N       -1.318945    2.906696   -1.985295
N        1.032981    3.380350   -0.124728
C       -1.784450    4.867419   -3.398825
C       -0.999026    4.159927   -2.312338
C        0.051084    4.903126   -1.742042
C        1.004307    4.544833   -0.770118
C        2.072984    5.580502   -0.485518
C       -2.333971    2.265458   -2.761451
C       -3.687929    2.330333   -2.382029
C       -4.641353    1.690600   -3.181313
C       -4.296309    0.987769   -4.335955
C       -2.945825    0.939011   -4.690248
C       -1.958904    1.565615   -3.927270
C       -4.125655    3.095168   -1.161013
C       -5.341380    0.292242   -5.169117
C       -0.518578    1.525971   -4.361463
C        2.058661    3.171133    0.846084
C        1.919942    3.650278    2.162885
C        2.932096    3.372593    3.089513
C        4.076503    2.652929    2.750215
C        4.194827    2.196588    1.433799
C        3.210072    2.442101    0.476649
C        0.739007    4.483129    2.585597
C        5.170412    2.401156    3.755672
C        3.387563    1.964489   -0.938218
H       -2.853009    4.887161   -3.164602
H       -1.688228    4.344017   -4.355639
H       -1.437523    5.893378   -3.529428
H        0.169744    5.901571   -2.145152
H        1.985733    6.431194   -1.162939
H        3.070963    5.144724   -0.596455
H        2.005759    5.950583    0.541527
H       -5.689233    1.756493   -2.893196
H       -2.650173    0.408215   -5.593698
H       -3.675255    4.091817   -1.116467
H       -3.839876    2.581683   -0.237774
H       -5.212685    3.213265   -1.149017
H       -6.340054    0.694824   -4.975899
H       -5.136577    0.398430   -6.239437
H       -5.374414   -0.782898   -4.953107
H       -0.406983    0.959751   -5.289464
H       -0.114066    2.530619   -4.528436
H        0.121328    1.056761   -3.604482
H        2.816717    3.740399    4.107888
H        5.082799    1.639935    1.138698
H       -0.142642    4.271678    1.978410
H        0.485791    4.298169    3.632083
H        0.953929    5.555235    2.486258
H        5.537266    1.370335    3.701182
H        4.825349    2.586108    4.777388
H        6.032496    3.056404    3.579400
H        4.356330    1.476806   -1.069553
H        3.320506    2.789267   -1.656283
H        2.615535    1.238406   -1.224816
C        1.578351   -3.018704    2.006810
C        1.671044   -0.792534    2.528321
C        2.261638   -3.373502    3.153936
H        1.247314   -3.785811    1.309654
C        2.357999   -1.039193    3.701908
H        1.418224    0.227995    2.256352
H        2.455369   -4.422297    3.341356
H        2.627245   -0.197390    4.326267
N        1.272057   -1.751372    1.676665
C        2.678571   -2.368677    4.059796
N        3.348231   -2.666002    5.210183
C        3.683421   -1.609557    6.146457
H        2.787946   -1.101458    6.527757
H        4.216457   -2.040388    6.994307
H        4.336603   -0.859147    5.685356
C        3.605680   -4.048342    5.564613
H        4.173372   -4.078383    6.494893
H        2.676779   -4.615245    5.713783
H        4.200032   -4.554146    4.794131
C       -1.904028    1.502304    1.410064
H       -2.828028    1.003059    1.114226
H       -0.865874    0.514075    0.568671
C       -1.628430    1.245494    2.831469
F       -1.571781   -0.076315    3.125361
F       -2.546562    1.761131    3.719131
F       -0.436983    1.767815    3.241122
H       -1.991734    2.585033    1.253848

TS7.log

Mg       -0.064510   -1.242445    0.999117
N        1.106473   -2.561794   -0.224006
N       -1.526473   -2.780768    1.267247
C        1.877783   -4.742278   -1.070723
C        0.930393   -3.876221   -0.261045
C       -0.129296   -4.562220    0.371551
C       -1.311380   -4.055558    0.953952
C       -2.412304   -5.079278    1.165358
C        2.083017   -1.999995   -1.098087
C        3.405561   -1.775733   -0.672673
C        4.323388   -1.223140   -1.572366
C        3.970221   -0.870726   -2.874351
C        2.649025   -1.092726   -3.271076
C        1.701502   -1.650202   -2.411291
C        3.845209   -2.121744    0.724256
C        4.970799   -0.256692   -3.818904
C        0.289298   -1.876741   -2.875634
C       -2.833141   -2.436245    1.731029
C       -3.164307   -2.531549    3.097027
C       -4.456655   -2.193533    3.507520
C       -5.429225   -1.753351    2.609326
C       -5.074812   -1.659460    1.262761
C       -3.796702   -1.988498    0.806244
C       -2.158654   -3.013238    4.108957
C       -6.804676   -1.360277    3.081201
C       -3.457706   -1.877094   -0.654565
H        2.922418   -4.527631   -0.827128
H        1.762207   -4.540507   -2.141165
H        1.685613   -5.803322   -0.900669
H       -0.115363   -5.637825    0.237988
H       -2.049686   -6.091187    0.976633
H       -3.242948   -4.880922    0.478771
H       -2.830886   -5.035370    2.174002
H        5.349174   -1.069319   -1.240228
H        2.345461   -0.832069   -4.283868
H        3.514928   -3.120981    1.024678
H        3.424960   -1.420350    1.452683
H        4.935224   -2.081144    0.809133
H        5.996826   -0.417943   -3.474667
H        4.884396   -0.679217   -4.825685
H        4.822338    0.826385   -3.911368
H        0.165001   -1.565955   -3.916533
H       -0.007330   -2.928577   -2.796774
H       -0.416700   -1.305710   -2.260163
H       -4.708143   -2.279438    4.563768
H       -5.814632   -1.320568    0.539479
H       -2.567537   -2.953056    5.121941
H       -1.860847   -4.054151    3.933918
H       -1.239009   -2.422309    4.070414
H       -7.563624   -1.562986    2.318822
H       -6.853040   -0.288540    3.310747
H       -7.087443   -1.900847    3.990053
H       -4.326052   -1.555256   -1.234289
H       -3.099857   -2.827570   -1.065819
H       -2.659670   -1.142514   -0.819638
Mg       -0.278864    1.721573    0.394452
N       -1.369474    2.941552   -0.930967
N        0.951757    3.363573    0.934975
C       -2.018747    5.003092   -2.108149
C       -1.176253    4.246416   -1.099789
C       -0.200360    5.008666   -0.426566
C        0.814496    4.599472    0.456481
C        1.831174    5.662879    0.825507
C       -2.310222    2.293479   -1.787693
C       -3.660799    2.175433   -1.410772
C       -4.549556    1.531569   -2.277103
C       -4.138671    0.989244   -3.495146
C       -2.790473    1.108985   -3.840447
C       -1.867869    1.749783   -3.011239
C       -4.148436    2.733101   -0.101277
C       -5.109991    0.277792   -4.401117
C       -0.425347    1.868894   -3.422847
C        2.070480    3.090342    1.772165
C        2.001162    3.313228    3.161213
C        3.112796    3.010740    3.956836
C        4.289201    2.491099    3.417607
C        4.331414    2.269048    2.037957
C        3.248717    2.556174    1.205771
C        0.762814    3.896831    3.785439
C        5.481130    2.178273    4.284825
C        3.337974    2.312001   -0.275020
H       -3.086855    4.870185   -1.912085
H       -1.841958    4.625337   -3.120762
H       -1.789647    6.069921   -2.092933
H       -0.179874    6.059276   -0.691107
H        1.556312    6.633156    0.408724
H        2.820256    5.391122    0.440245
H        1.939574    5.765988    1.908695
H       -5.596380    1.456207   -1.987139
H       -2.444303    0.697935   -4.787513
H       -3.860732    3.781379    0.033072
H       -3.731442    2.175185    0.742701
H       -5.238006    2.668721   -0.033125
H       -5.037992   -0.811162   -4.287959
H       -6.143594    0.561155   -4.180855
H       -4.916160    0.504724   -5.454682
H       -0.263926    1.424065   -4.408633
H       -0.094275    2.912718   -3.463329
H        0.234450    1.358802   -2.709809
H        3.056062    3.203355    5.027660
H        5.238578    1.865751    1.590962
H       -0.135800    3.421364    3.385340
H        0.774410    3.775935    4.872621
H        0.663062    4.968982    3.576013
H        5.713552    1.106389    4.276375
H        5.309644    2.476788    5.323528
H        6.378953    2.700476    3.935117
H        4.335652    1.965751   -0.555679
H        3.110130    3.215676   -0.850639
H        2.620026    1.544405   -0.592131
C        1.330890   -2.805332    3.274498
C        1.581402   -0.556931    3.610126
C        2.089502   -3.113725    4.388185
H        0.913644   -3.600860    2.660521
C        2.348772   -0.754829    4.743757
H        1.376665    0.451215    3.257491
H        2.254536   -4.155426    4.633866
H        2.731409    0.113156    5.265181
N        1.061855   -1.550983    2.873689
C        2.628912   -2.071320    5.178076
N        3.377703   -2.322080    6.290793
C        3.899994   -1.221775    7.077356
H        3.094929   -0.586200    7.467896
H        4.454159   -1.621323    7.926967
H        4.583292   -0.592657    6.492899
C        3.650625   -3.688986    6.690485
H        4.266194   -3.681972    7.590246
H        2.727606   -4.238204    6.916982
H        4.196894   -4.237142    5.912273
C       -2.306799    1.547687    3.346223
C       -1.840782    0.936143    4.606880
F       -1.160320    0.837695    1.974815
F       -3.531372    1.163074    2.966071
H       -1.878521   -0.153778    4.539195
H       -2.474940    1.242133    5.456149
H       -0.814681    1.244985    4.815199
H       -2.146502    2.602746    3.141992

TS8.log

Mg        0.157345   -1.357447   -0.169125
N        1.188987   -2.578340   -1.570694
N       -1.347011   -2.831828    0.040555
C        1.934119   -4.744315   -2.475493
C        1.007284   -3.897251   -1.623254
C       -0.022685   -4.597050   -0.963782
C       -1.178282   -4.096074   -0.316974
C       -2.288424   -5.101414   -0.082009
C        2.095188   -1.996020   -2.503950
C        3.420405   -1.687915   -2.140597
C        4.262800   -1.091138   -3.084025
C        3.834295   -0.782147   -4.374943
C        2.517313   -1.099838   -4.714671
C        1.641314   -1.698962   -3.807323
C        3.942001   -2.007699   -0.766087
C        4.751890   -0.110985   -5.363434
C        0.231961   -2.030982   -4.217419
C       -2.615765   -2.432764    0.562202
C       -2.887295   -2.508748    1.943021
C       -4.124981   -2.063316    2.411626
C       -5.098452   -1.535995    1.560645
C       -4.806083   -1.473896    0.197812
C       -3.582756   -1.911542   -0.317921
C       -1.868703   -3.046036    2.911315
C       -6.408219   -1.028483    2.104841
C       -3.303504   -1.819928   -1.792790
H        2.983468   -4.512229   -2.269670
H        1.776395   -4.546206   -3.540933
H        1.766713   -5.808536   -2.299774
H       -0.015209   -5.670196   -1.117182
H       -1.960821   -6.115471   -0.317862
H       -3.148971   -4.863290   -0.717089
H       -2.649528   -5.074499    0.949610
H        5.289979   -0.869397   -2.798226
H        2.158861   -0.879843   -5.719098
H        3.750439   -3.049537   -0.488578
H        3.458474   -1.392219   -0.000633
H        5.020306   -1.832787   -0.709640
H        4.570495   -0.464601   -6.383502
H        4.606936    0.976661   -5.368211
H        5.803300   -0.297692   -5.124547
H        0.043739   -1.722161   -5.249182
H        0.022554   -3.103992   -4.144678
H       -0.497816   -1.531840   -3.571033
H       -4.327539   -2.121904    3.479496
H       -5.548640   -1.073520   -0.490267
H       -2.310351   -3.173114    3.903530
H       -1.461347   -4.011269    2.592764
H       -1.026458   -2.355328    3.008196
H       -7.158013   -0.927469    1.314431
H       -6.286766   -0.043979    2.572730
H       -6.812809   -1.700261    2.869325
H       -4.172078   -1.435119   -2.331963
H       -3.031494   -2.790645   -2.221887
H       -2.465382   -1.141717   -1.994217
Mg       -0.310472    1.810384   -0.572064
N       -1.310699    2.889922   -2.035475
N        0.970914    3.378739   -0.100589
C       -1.765091    4.852923   -3.446078
C       -0.988475    4.142653   -2.355510
C        0.051982    4.887284   -1.765664
C        0.969015    4.537525   -0.757864
C        2.029527    5.572689   -0.441877
C       -2.314370    2.243175   -2.821798
C       -3.668595    2.279293   -2.440821
C       -4.610577    1.630273   -3.246238
C       -4.252842    0.943318   -4.406318
C       -2.901471    0.920832   -4.760387
C       -1.925811    1.558444   -3.992323
C       -4.118142    3.013273   -1.205296
C       -5.284991    0.235338   -5.245008
C       -0.483657    1.540867   -4.421877
C        1.933721    3.183861    0.931564
C        1.697497    3.665038    2.235738
C        2.642835    3.403050    3.234129
C        3.819155    2.698987    2.977549
C        4.033020    2.237280    1.675546
C        3.114716    2.464073    0.648975
C        0.480423    4.491171    2.562529
C        4.847839    2.477283    4.056261
C        3.392086    1.970954   -0.744588
H       -2.832960    4.882470   -3.208177
H       -1.676408    4.325276   -4.400997
H       -1.409901    5.875619   -3.580178
H        0.184017    5.882318   -2.173136
H        1.950422    6.433205   -1.107715
H        3.030240    5.140965   -0.546831
H        1.949919    5.927181    0.589756
H       -5.659314    1.674115   -2.957043
H       -2.596176    0.400982   -5.666975
H       -3.637477    3.991657   -1.109882
H       -3.877096    2.453270   -0.295613
H       -5.201017    3.165325   -1.219139
H       -5.082635    0.353929   -6.314507
H       -5.297572   -0.841837   -5.037352
H       -6.290963    0.617541   -5.048280
H       -0.361283    0.980131   -5.351852
H       -0.091628    2.551298   -4.583720
H        0.159243    1.077061   -3.664226
H        2.453138    3.774591    4.240031
H        4.945230    1.688559    1.447337
H       -0.378946    4.212854    1.948460
H        0.205466    4.389878    3.616398
H        0.663295    5.558452    2.382712
H        5.322289    1.494673    3.963651
H        4.405410    2.550601    5.054481
H        5.648517    3.225437    4.001343
H        4.369088    1.484861   -0.801883
H        3.373870    2.787071   -1.475173
H        2.640121    1.242155   -1.074194
C        1.636342   -3.070841    1.929925
C        1.808090   -0.856427    2.473870
C        2.323679   -3.460649    3.063264
H        1.271494   -3.818971    1.229100
C        2.504136   -1.137485    3.634561
H        1.585690    0.174033    2.212565
H        2.485438   -4.517259    3.236476
H        2.809822   -0.312984    4.265242
N        1.366149   -1.790984    1.618050
C        2.785087   -2.480653    3.974131
N        3.459632   -2.813096    5.112536
C        3.833195   -1.780545    6.060292
H        2.956242   -1.254342    6.460147
H        4.364733   -2.237932    6.895095
H        4.501237   -1.041064    5.602780
C        3.668339   -4.207510    5.451783
H        4.248265   -4.267568    6.373052
H        2.720587   -4.739830    5.609847
H        4.231651   -4.728447    4.668355
C       -1.827793    1.505570    1.398795
H       -2.720724    0.901911    1.215611
H       -0.802814    0.497581    0.559289
C       -1.415766    1.432945    2.811334
F       -1.071389    0.143384    3.173855
F       -2.427351    1.780971    3.719334
H       -2.031837    2.553838    1.135836
H       -0.564544    2.069250    3.071880

TS9.log

Mg        0.006348   -1.364841   -0.199057
N        1.105377   -2.519254   -1.587932
N       -1.431528   -2.896027    0.027221
C        1.969596   -4.658980   -2.452058
C        1.005684   -3.848129   -1.606248
C        0.028342   -4.593375   -0.918027
C       -1.159587   -4.156654   -0.285251
C       -2.184158   -5.240458   -0.010223
C        1.992411   -1.918427   -2.529535
C        3.313184   -1.585861   -2.173343
C        4.148910   -1.006528   -3.133164
C        3.714353   -0.731967   -4.429960
C        2.398361   -1.065090   -4.758138
C        1.530141   -1.652493   -3.835665
C        3.833851   -1.858404   -0.788116
C        4.624343   -0.077576   -5.436458
C        0.123529   -2.009276   -4.234347
C       -2.741022   -2.610597    0.527332
C       -3.012203   -2.669575    1.907235
C       -4.306669   -2.393255    2.354285
C       -5.335808   -2.044916    1.479031
C       -5.037836   -1.982317    0.117501
C       -3.759986   -2.253005   -0.375387
C       -1.934946   -3.021018    2.897757
C       -6.713188   -1.712152    1.989606
C       -3.479547   -2.153385   -1.850223
H        3.007354   -4.367227   -2.265629
H        1.787566   -4.488700   -3.518533
H        1.861512   -5.727051   -2.255237
H        0.108391   -5.667431   -1.039770
H       -1.771553   -6.231620   -0.206174
H       -3.060344   -5.100700   -0.652881
H       -2.549287   -5.203113    1.019641
H        5.174579   -0.768612   -2.855396
H        2.035152   -0.868986   -5.765672
H        3.656237   -2.893950   -0.479488
H        3.339940   -1.224191   -0.044268
H        4.909232   -1.666507   -0.732795
H        4.478665    1.009682   -5.457624
H        5.677592   -0.260032   -5.202404
H        4.435021   -0.448083   -6.448985
H       -0.067510   -1.734204   -5.275090
H       -0.074875   -3.081569   -4.127473
H       -0.611741   -1.495570   -3.605672
H       -4.513582   -2.452202    3.421922
H       -5.821144   -1.709082   -0.587437
H       -2.348004   -3.099748    3.907679
H       -1.443535   -3.970911    2.659910
H       -1.150947   -2.257070    2.909223
H       -7.487965   -1.997276    1.270737
H       -6.817380   -0.634933    2.169166
H       -6.925746   -2.222032    2.934530
H       -4.398013   -1.955063   -2.408335
H       -3.025774   -3.067267   -2.248546
H       -2.783559   -1.333466   -2.062228
Mg       -0.302222    1.939136   -0.465551
N       -1.147586    3.042150   -2.014776
N        1.183218    3.372178   -0.118094
C       -1.506056    5.031490   -3.413382
C       -0.768265    4.279297   -2.323795
C        0.301150    4.970197   -1.719359
C        1.218957    4.549739   -0.739323
C        2.329137    5.529039   -0.412182
C       -2.187594    2.443971   -2.788654
C       -3.529429    2.527824   -2.370324
C       -4.512135    1.896624   -3.138490
C       -4.207600    1.186886   -4.300898
C       -2.868154    1.114034   -4.689668
C       -1.851608    1.730547   -3.956447
C       -3.908250    3.287188   -1.127152
C       -5.291979    0.548360   -5.129777
C       -0.419987    1.646174   -4.412152
C        2.197045    3.080973    0.838519
C        2.035687    3.443919    2.190792
C        3.043650    3.108299    3.102898
C        4.200627    2.430124    2.718382
C        4.331734    2.072899    1.373606
C        3.353807    2.385012    0.427920
C        0.823498    4.209033    2.651442
C        5.291668    2.115678    3.709239
C        3.535089    2.003564   -1.015120
H       -2.575704    5.091997   -3.190043
H       -1.419999    4.514307   -4.374403
H       -1.115416    6.043708   -3.528804
H        0.469750    5.969955   -2.101424
H        2.217053    6.455908   -0.976703
H        3.306953    5.096173   -0.649113
H        2.347940    5.771161    0.654549
H       -5.548959    1.965764   -2.813716
H       -2.603464    0.565515   -5.592309
H       -3.513153    4.308858   -1.136947
H       -3.515614    2.803474   -0.228104
H       -4.995742    3.344992   -1.027706
H       -5.631778    1.220521   -5.928054
H       -4.942020   -0.371157   -5.609547
H       -6.167049    0.299571   -4.521757
H       -0.335519    1.049561   -5.324069
H        0.003635    2.635894   -4.617713
H        0.221649    1.189621   -3.649940
H        2.921560    3.404822    4.143874
H        5.225153    1.543608    1.046077
H       -0.103641    3.722640    2.338148
H        0.817821    4.305851    3.740982
H        0.801779    5.221694    2.231092
H        5.605342    1.067571    3.644469
H        4.968635    2.311566    4.736331
H        6.184358    2.726463    3.527241
H        4.487017    1.489724   -1.168901
H        3.510184    2.878754   -1.673738
H        2.736691    1.336061   -1.360055
C        1.564275   -2.902213    1.988871
C        1.504010   -0.661473    2.448747
C        2.250297   -3.180747    3.155605
H        1.293713   -3.706893    1.308146
C        2.183160   -0.830626    3.640659
H        1.198022    0.331996    2.130837
H        2.512610   -4.208534    3.373231
H        2.402024    0.044954    4.237797
N        1.182148   -1.667614    1.620148
C        2.583528   -2.127238    4.039775
N        3.251426   -2.349625    5.207969
C        3.510142   -1.248875    6.116674
H        2.580202   -0.782877    6.468220
H        4.050317   -1.623603    6.986342
H        4.127435   -0.475299    5.644676
C        3.611541   -3.700474    5.593393
H        4.161575   -3.668655    6.534103
H        2.727796   -4.336469    5.737337
H        4.258445   -4.171569    4.843337
C       -1.868209    0.855570    1.730933
H       -0.790361    0.272366    0.540320
C       -2.034980    1.049240    3.212738
F       -1.433005    2.234315    1.237735
F       -3.112664    0.767358    1.161767
H       -2.720741    1.875018    3.457651
H       -1.065172    1.238000    3.680483
H       -2.443595    0.123906    3.629257
